# Supplementary material for: m6A Modification Patterns With Distinct Immunity, Metabolism, and Stemness Characteristics in Soft Tissue Sarcoma
Source: Front Immunol. 2021 Dec 24;12:765723. doi: 10.3389/fimmu.2021.765723 (PMC8739240; doi:10.3389/fimmu.2021.765723)
Supplement: Supplementary Table S1 — The numbers of samples and the clinical baseline and endpoint data of each STS sample in TCGA-SARC and GSE21050 cohorts. [file DataSheet_1.xls]

## Sheet: Table S1
Table S1: Gene expression and clinical information in the TCGA and GEO cohorts
ID	Histology	futime	fustat	TMB	Cohorts
TCGA-Z4-AAPG	UPS	486	Alive	0.763158	TCGA
TCGA-Z4-AAPF	SS	485	Alive	0.315789	TCGA
TCGA-Z4-A9VC	DDLPS	407	Alive	0.394737	TCGA
TCGA-Z4-A8JB	DT	133	Alive	0.263158	TCGA
TCGA-X9-A973	UPS	1108	Alive	0.631579	TCGA
TCGA-X9-A971	LMS	831	Alive	0.921053	TCGA
TCGA-X6-A8C7	SS	896	Alive	0.105263	TCGA
TCGA-X6-A8C6	MFS	1067	Dead	0.973684	TCGA
TCGA-X6-A8C5	LMS	1547	Alive	1.28947	TCGA
TCGA-X6-A8C4	UPS	628	Dead	1.42105	TCGA
TCGA-X6-A8C3	MFS	583	Alive	1.10526	TCGA
TCGA-X6-A8C2	UPS	1070	Alive	1.60526	TCGA
TCGA-X6-A7WD	LMS	938	Alive	0.815789	TCGA
TCGA-X6-A7WC	LMS	1379	Alive	1.68421	TCGA
TCGA-X6-A7WB	LMS	550	Dead	2.47368	TCGA
TCGA-X6-A7WA	LMS	1092	Alive	1.52632	TCGA
TCGA-X6-A7W8	MFS	804	Dead	1.28947	TCGA
TCGA-X2-A95T	LMS	1927	Alive	1.02632	TCGA
TCGA-WP-A9GB	LMS	261	Dead	3.15789	TCGA
TCGA-WK-A8Y0	UPS	688	Dead	0.789474	TCGA
TCGA-WK-A8XZ	LMS	1722	Dead	0.552632	TCGA
TCGA-WK-A8XY	LMS	1991	Dead	0.868421	TCGA
TCGA-WK-A8XX	LMS	1164	Dead	0.789474	TCGA
TCGA-WK-A8XT	SS	1262	Dead	1.07895	TCGA
TCGA-WK-A8XS	LMS	2579	Alive	0.736842	TCGA
TCGA-WK-A8XQ	DDLPS	146	Dead	0.394737	TCGA
TCGA-WK-A8XO	DDLPS	363	Dead	0.526316	TCGA
TCGA-VT-AB3D	UPS	379	Alive	0.578947	TCGA
TCGA-VT-A80J	UPS	796	Alive	0.684211	TCGA
TCGA-VT-A80G	UPS	326	Alive	1.36842	TCGA
TCGA-UE-A6QU	UPS	408	Alive	0.947368	TCGA
TCGA-UE-A6QT	UPS	402	Alive	0.289474	TCGA
TCGA-SI-AA8C	MPNST	597	Alive	0.289474	TCGA
TCGA-SI-AA8B	UPS	262	Dead	0.947368	TCGA
TCGA-SI-A71Q	MPNST	996	Alive	0.605263	TCGA
TCGA-SI-A71P	MPNST	771	Alive	0.605263	TCGA
TCGA-SI-A71O	MPNST	694	Dead	0.710526	TCGA
TCGA-SG-A849	UPS	533	Alive	1.02632	TCGA
TCGA-SG-A6Z7	DDLPS	118	Dead	0.973684	TCGA
TCGA-SG-A6Z4	UPS	576	Alive	0.815789	TCGA
TCGA-RN-AAAQ	MPNST	510	Alive	0.710526	TCGA
TCGA-RN-A68Q	MPNST	22	Alive	0.184211	TCGA
TCGA-QQ-A8VH	MPNST	320	Dead	0.947368	TCGA
TCGA-QQ-A8VG	MPNST	1970	Dead	7.81579	TCGA
TCGA-QQ-A8VF	LMS	3406	Alive	18.2632	TCGA
TCGA-QQ-A8VD	DT	3964	Alive	0.0263158	TCGA
TCGA-QQ-A8VB	MPNST	5723	Alive	1.23684	TCGA
TCGA-QQ-A5VD	LMS	1129	Alive	7.42105	TCGA
TCGA-QQ-A5VC	LMS	1092	Alive	1.26316	TCGA
TCGA-QQ-A5VB	LMS	1478	Dead	0.947368	TCGA
TCGA-QQ-A5VA	DDLPS	550	Dead	1	TCGA
TCGA-QQ-A5V9	UPS	1424	Dead	1.13158	TCGA
TCGA-QQ-A5V2	UPS	56	Alive	0.210526	TCGA
TCGA-QC-AA9N	UPS	537	Alive	0.789474	TCGA
TCGA-QC-A7B5	UPS	398	Alive	41.8684	TCGA
TCGA-QC-A6FX	UPS	637	Alive	0.868421	TCGA
TCGA-PT-A8TR	LMS	813	Alive	#N/A	TCGA
TCGA-PC-A5DP	LMS	550	Dead	#N/A	TCGA
TCGA-PC-A5DO	LMS	2464	Dead	#N/A	TCGA
TCGA-PC-A5DN	LMS	1175	Dead	0.894737	TCGA
TCGA-PC-A5DM	LMS	193	Dead	0.842105	TCGA
TCGA-PC-A5DL	LMS	1142	Dead	#N/A	TCGA
TCGA-PC-A5DK	LMS	3740	Alive	0.368421	TCGA
TCGA-N1-A6IA	LMS	224	Dead	0.763158	TCGA
TCGA-MO-A47R	LMS	318	Dead	0.789474	TCGA
TCGA-MO-A47P	DDLPS	352	Alive	0.210526	TCGA
TCGA-MJ-A850	SS	681	Alive	0.394737	TCGA
TCGA-MJ-A68J	MFS	547	Alive	0.263158	TCGA
TCGA-MJ-A68H	LMS	456	Alive	0.947368	TCGA
TCGA-MB-A8JL	LMS	600	Alive	0.763158	TCGA
TCGA-MB-A8JK	UPS	661	Alive	0.5	TCGA
TCGA-MB-A5YA	LMS	15	Alive	0.421053	TCGA
TCGA-MB-A5Y9	UPS	252	Alive	0.289474	TCGA
TCGA-MB-A5Y8	UPS	773	Alive	0.473684	TCGA
TCGA-LI-A9QH	UPS	540	Dead	1.60526	TCGA
TCGA-LI-A67I	MFS	922	Alive	1	TCGA
TCGA-KF-A41W	LMS	356	Alive	0.894737	TCGA
TCGA-KD-A5QU	LMS	1073	Dead	1.34211	TCGA
TCGA-KD-A5QT	LMS	499	Alive	0.736842	TCGA
TCGA-KD-A5QS	LMS	1941	Dead	1.60526	TCGA
TCGA-K1-A6RV	LMS	158	Alive	1.55263	TCGA
TCGA-K1-A6RU	MFS	711	Dead	0.526316	TCGA
TCGA-K1-A6RT	LMS	528	Alive	0.263158	TCGA
TCGA-K1-A42X	LMS	3765	Alive	0.789474	TCGA
TCGA-K1-A42W	LMS	1891	Alive	#N/A	TCGA
TCGA-K1-A3PO	LMS	1622	Alive	#N/A	TCGA
TCGA-K1-A3PN	LMS	3080	Alive	0.763158	TCGA
TCGA-JV-A75J	LMS	119	Dead	0.421053	TCGA
TCGA-JV-A5VF	LMS	32	Dead	0.763158	TCGA
TCGA-JV-A5VE	LMS	499	Alive	0.947368	TCGA
TCGA-IW-A3M6	LMS	688	Alive	1.13158	TCGA
TCGA-IW-A3M5	LMS	180	Dead	0.868421	TCGA
TCGA-IW-A3M4	LMS	2615	Alive	0.473684	TCGA
TCGA-IS-A3KA	LMS	413	Dead	1.18421	TCGA
TCGA-IS-A3K8	LMS	4845	Alive	0.236842	TCGA
TCGA-IS-A3K7	LMS	5204	Alive	2.05263	TCGA
TCGA-IS-A3K6	LMS	858	Dead	0.815789	TCGA
TCGA-IF-A4AK	LMS	1590	Alive	0.631579	TCGA
TCGA-IF-A4AJ	LMS	767	Dead	1.07895	TCGA
TCGA-IF-A3RQ	DDLPS	1129	Dead	#N/A	TCGA
TCGA-IE-A6BZ	UPS	605	Alive	0.684211	TCGA
TCGA-IE-A4EK	LMS	42	Alive	#N/A	TCGA
TCGA-IE-A4EJ	UPS	98	Alive	0.789474	TCGA
TCGA-IE-A4EI	LMS	594	Alive	0.631579	TCGA
TCGA-IE-A4EH	LMS	819	Alive	0.552632	TCGA
TCGA-IE-A3OV	LMS	2448	Dead	0.736842	TCGA
TCGA-HS-A5NA	LMS	298	Alive	#N/A	TCGA
TCGA-HS-A5N9	LMS	1585	Alive	#N/A	TCGA
TCGA-HS-A5N8	LMS	22	Dead	#N/A	TCGA
TCGA-HS-A5N7	LMS	1013	Alive	#N/A	TCGA
TCGA-HB-A5W3	LMS	384	Dead	0.447368	TCGA
TCGA-HB-A43Z	LMS	1126	Alive	1.28947	TCGA
TCGA-HB-A3YV	UPS	139	Dead	0.973684	TCGA
TCGA-HB-A3L4	LMS	1061	Dead	0.684211	TCGA
TCGA-HB-A2OT	UPS	2057	Alive	1.39474	TCGA
TCGA-FX-A8OO	SS	245	Dead	0.631579	TCGA
TCGA-FX-A76Y	LMS	471	Alive	0.421053	TCGA
TCGA-FX-A48G	LMS	605	Dead	0.578947	TCGA
TCGA-FX-A3TO	UPS	618	Alive	1.15789	TCGA
TCGA-FX-A3RE	LMS	660	Alive	2.18421	TCGA
TCGA-FX-A3NK	DDLPS	505	Alive	0.447368	TCGA
TCGA-FX-A3NJ	LMS	947	Alive	0.342105	TCGA
TCGA-FX-A2QS	DDLPS	1495	Alive	1.10526	TCGA
TCGA-DX-AB3C	SS	2169	Alive	0.157895	TCGA
TCGA-DX-AB3B	SS	1548	Alive	0.578947	TCGA
TCGA-DX-AB3A	DDLPS	978	Dead	0.763158	TCGA
TCGA-DX-AB37	DDLPS	2575	Dead	0.947368	TCGA
TCGA-DX-AB36	DDLPS	1825	Dead	0.5	TCGA
TCGA-DX-AB35	DDLPS	928	Alive	0.842105	TCGA
TCGA-DX-AB32	MFS	3102	Alive	6.26316	TCGA
TCGA-DX-AB30	MFS	695	Dead	0.315789	TCGA
TCGA-DX-AB2Z	UPS	1533	Alive	1.21053	TCGA
TCGA-DX-AB2X	UPS	404	Dead	0.763158	TCGA
TCGA-DX-AB2W	UPS	3238	Alive	3.07895	TCGA
TCGA-DX-AB2V	MFS	3241	Alive	1.73684	TCGA
TCGA-DX-AB2T	MFS	2369	Alive	1.23684	TCGA
TCGA-DX-AB2S	MFS	280	Alive	0.105263	TCGA
TCGA-DX-AB2Q	UPS	2030	Alive	1.52632	TCGA
TCGA-DX-AB2P	UPS	367	Dead	0.578947	TCGA
TCGA-DX-AB2O	UPS	2619	Alive	1.18421	TCGA
TCGA-DX-AB2L	MFS	2007	Alive	0.0263158	TCGA
TCGA-DX-AB2J	UPS	1235	Dead	0.605263	TCGA
TCGA-DX-AB2H	DDLPS	482	Alive	0.921053	TCGA
TCGA-DX-AB2G	DDLPS	478	Alive	0.605263	TCGA
TCGA-DX-AB2F	DDLPS	365	Alive	0.815789	TCGA
TCGA-DX-AB2E	MFS	541	Alive	18.7632	TCGA
TCGA-DX-AATS	UPS	35	Dead	1.57895	TCGA
TCGA-DX-A8BZ	LMS	200	Dead	0.526316	TCGA
TCGA-DX-A8BX	UPS	591	Dead	1.39474	TCGA
TCGA-DX-A8BV	MFS	1845	Dead	1.13158	TCGA
TCGA-DX-A8BU	UPS	1116	Dead	1.13158	TCGA
TCGA-DX-A8BT	UPS	1230	Alive	1.73684	TCGA
TCGA-DX-A8BS	UPS	850	Dead	#N/A	TCGA
TCGA-DX-A8BR	UPS	4573	Alive	0.868421	TCGA
TCGA-DX-A8BQ	UPS	1579	Alive	#N/A	TCGA
TCGA-DX-A8BP	UPS	428	Alive	13.6053	TCGA
TCGA-DX-A8BO	UPS	1240	Alive	0.5	TCGA
TCGA-DX-A8BN	UPS	1161	Alive	0.710526	TCGA
TCGA-DX-A8BM	UPS	1456	Alive	1.23684	TCGA
TCGA-DX-A8BL	UPS	1373	Alive	1.60526	TCGA
TCGA-DX-A8BK	UPS	1885	Alive	0.5	TCGA
TCGA-DX-A8BJ	UPS	284	Dead	1.13158	TCGA
TCGA-DX-A8BH	UPS	439	Dead	1	TCGA
TCGA-DX-A8BG	MFS	546	Alive	0.684211	TCGA
TCGA-DX-A7EU	MFS	721	Alive	1	TCGA
TCGA-DX-A7ET	UPS	463	Alive	0.710526	TCGA
TCGA-DX-A7ES	DDLPS	610	Alive	0.526316	TCGA
TCGA-DX-A7ER	SS	1466	Dead	0.447368	TCGA
TCGA-DX-A7EQ	SS	897	Dead	0.763158	TCGA
TCGA-DX-A7EO	SS	4627	Alive	0.263158	TCGA
TCGA-DX-A7EN	LMS	923	Alive	0.5	TCGA
TCGA-DX-A7EM	LMS	1892	Alive	1.02632	TCGA
TCGA-DX-A7EL	LMS	2291	Alive	0.736842	TCGA
TCGA-DX-A7EI	DDLPS	1049	Dead	0.815789	TCGA
TCGA-DX-A7EF	UPS	648	Dead	0.947368	TCGA
TCGA-DX-A6Z2	LMS	3079	Alive	1.28947	TCGA
TCGA-DX-A6Z0	MFS	1953	Dead	0.710526	TCGA
TCGA-DX-A6YZ	MFS	2625	Alive	1.26316	TCGA
TCGA-DX-A6YX	MFS	513	Dead	0.763158	TCGA
TCGA-DX-A6YV	MFS	1536	Dead	12.2105	TCGA
TCGA-DX-A6YU	MFS	1045	Alive	0.763158	TCGA
TCGA-DX-A6YT	MFS	2044	Alive	3.34211	TCGA
TCGA-DX-A6YS	MFS	2381	Alive	2.55263	TCGA
TCGA-DX-A6YR	MFS	1247	Alive	1.60526	TCGA
TCGA-DX-A6YQ	MFS	93	Dead	1.76316	TCGA
TCGA-DX-A6BH	DDLPS	821	Alive	0.210526	TCGA
TCGA-DX-A6BG	DDLPS	1121	Alive	0.210526	TCGA
TCGA-DX-A6BF	DDLPS	972	Alive	1.5	TCGA
TCGA-DX-A6BE	DDLPS	881	Alive	0.5	TCGA
TCGA-DX-A6BB	LMS	1105	Alive	0.736842	TCGA
TCGA-DX-A6BA	LMS	2515	Alive	1.02632	TCGA
TCGA-DX-A6B9	LMS	1138	Alive	0.236842	TCGA
TCGA-DX-A6B8	LMS	485	Dead	1.05263	TCGA
TCGA-DX-A6B7	LMS	1143	Alive	0.552632	TCGA
TCGA-DX-A48U	LMS	3310	Alive	0.447368	TCGA
TCGA-DX-A48R	LMS	805	Alive	1.13158	TCGA
TCGA-DX-A48P	LMS	1400	Alive	0.842105	TCGA
TCGA-DX-A48O	LMS	1605	Alive	1.21053	TCGA
TCGA-DX-A48N	DDLPS	1073	Alive	0.447368	TCGA
TCGA-DX-A48L	LMS	738	Dead	0.763158	TCGA
TCGA-DX-A48K	LMS	1399	Alive	0.552632	TCGA
TCGA-DX-A48J	LMS	296	Dead	0.263158	TCGA
TCGA-DX-A3UF	LMS	2599	Dead	0.868421	TCGA
TCGA-DX-A3UE	LMS	1061	Dead	0.947368	TCGA
TCGA-DX-A3UD	LMS	1534	Alive	0.552632	TCGA
TCGA-DX-A3UC	LMS	2085	Alive	0.605263	TCGA
TCGA-DX-A3UB	LMS	2247	Alive	0.289474	TCGA
TCGA-DX-A3UA	LMS	325	Dead	0.657895	TCGA
TCGA-DX-A3U9	LMS	456	Dead	1.21053	TCGA
TCGA-DX-A3U8	LMS	138	Dead	0.578947	TCGA
TCGA-DX-A3U7	LMS	1552	Dead	0.815789	TCGA
TCGA-DX-A3U6	DDLPS	1088	Dead	0.0526316	TCGA
TCGA-DX-A3U5	DDLPS	969	Alive	0.526316	TCGA
TCGA-DX-A3M2	DDLPS	1055	Alive	1.44737	TCGA
TCGA-DX-A3M1	DDLPS	1359	Alive	1.44737	TCGA
TCGA-DX-A3LY	DDLPS	1017	Alive	0.947368	TCGA
TCGA-DX-A3LW	DDLPS	4150	Alive	0.552632	TCGA
TCGA-DX-A3LU	DDLPS	2641	Alive	0.605263	TCGA
TCGA-DX-A3LT	DDLPS	1492	Alive	#N/A	TCGA
TCGA-DX-A3LS	DDLPS	275	Dead	0.763158	TCGA
TCGA-DX-A2J4	DDLPS	2408	Alive	0.473684	TCGA
TCGA-DX-A2J1	DDLPS	2901	Alive	0.473684	TCGA
TCGA-DX-A2J0	DDLPS	295	Dead	0.842105	TCGA
TCGA-DX-A2IZ	DDLPS	261	Alive	0.894737	TCGA
TCGA-DX-A240	DDLPS	1834	Alive	0.289474	TCGA
TCGA-DX-A23Z	DDLPS	846	Dead	#N/A	TCGA
TCGA-DX-A23Y	DDLPS	191	Dead	0.868421	TCGA
TCGA-DX-A23V	DDLPS	2034	Dead	0.315789	TCGA
TCGA-DX-A23U	DDLPS	2324	Dead	#N/A	TCGA
TCGA-DX-A23T	DDLPS	160	Dead	#N/A	TCGA
TCGA-DX-A23R	DDLPS	2271	Alive	#N/A	TCGA
TCGA-DX-A1L4	DDLPS	2036	Alive	#N/A	TCGA
TCGA-DX-A1L3	DDLPS	1020	Dead	#N/A	TCGA
TCGA-DX-A1L2	DDLPS	2586	Alive	2.15789	TCGA
TCGA-DX-A1L1	DDLPS	1649	Dead	#N/A	TCGA
TCGA-DX-A1L0	DDLPS	564	Dead	1.71053	TCGA
TCGA-DX-A1KZ	DDLPS	1372	Alive	#N/A	TCGA
TCGA-DX-A1KY	DDLPS	391	Dead	#N/A	TCGA
TCGA-DX-A1KX	DDLPS	2087	Alive	1.60526	TCGA
TCGA-DX-A1KW	DDLPS	995	Dead	0.868421	TCGA
TCGA-DX-A1KU	DDLPS	427	Dead	0.973684	TCGA
TCGA-3R-A8YX	DDLPS	17	Dead	1.07895	TCGA
TCGA-3B-A9I3	LMS	808	Alive	0.789474	TCGA
TCGA-3B-A9I1	LMS	567	Dead	0.368421	TCGA
TCGA-3B-A9I0	LMS	1096	Alive	0.631579	TCGA
TCGA-3B-A9HZ	LMS	1170	Alive	0.552632	TCGA
TCGA-3B-A9HY	LMS	314	Alive	1	TCGA
TCGA-3B-A9HX	LMS	1303	Alive	0.868421	TCGA
TCGA-3B-A9HV	LMS	437	Dead	0.894737	TCGA
TCGA-3B-A9HU	LMS	768	Alive	0.578947	TCGA
TCGA-3B-A9HT	LMS	1665	Alive	6.89474	TCGA
TCGA-3B-A9HS	LMS	1366	Dead	1.23684	TCGA
TCGA-3B-A9HR	LMS	2694	Dead	0.657895	TCGA
TCGA-3B-A9HQ	LMS	2085	Alive	1.23684	TCGA
TCGA-3B-A9HP	LMS	1627	Dead	0.789474	TCGA
TCGA-3B-A9HO	DDLPS	959	Alive	0.947368	TCGA
TCGA-3B-A9HL	DDLPS	599	Dead	0.921053	TCGA
TCGA-3B-A9HJ	DDLPS	1104	Alive	0.0789474	TCGA
TCGA-3B-A9HI	DDLPS	1521	Alive	0.894737	TCGA
GSM526115	DDLPS	32.85	Alive	#N/A	GSE21050
GSM526114	UPS	5332.65	Alive	#N/A	GSE21050
GSM526113	UPS	6745.2	Dead	#N/A	GSE21050
GSM526112	UPS	4226.7	Alive	#N/A	GSE21050
GSM526111	UPS	1164.35	Alive	#N/A	GSE21050
GSM526110	UPS	233.6	Dead	#N/A	GSE21050
GSM526109	UPS	6172.15	Dead	#N/A	GSE21050
GSM526108	DDLPS	1306.7	Alive	#N/A	GSE21050
GSM526107	LMS	3040.45	Dead	#N/A	GSE21050
GSM526106	DDLPS	1288.45	Alive	#N/A	GSE21050
GSM526105	DDLPS	970.9	Alive	#N/A	GSE21050
GSM526104	DDLPS	2752.1	Alive	#N/A	GSE21050
GSM526103	DDLPS	2080.5	Alive	#N/A	GSE21050
GSM526102	DDLPS	2120.65	Alive	#N/A	GSE21050
GSM526101	DDLPS	6752.5	Alive	#N/A	GSE21050
GSM526100	DDLPS	3190.1	Alive	#N/A	GSE21050
GSM526099	UPS	2617.05	Alive	#N/A	GSE21050
GSM526098	Unknown	1846.9	Alive	#N/A	GSE21050
GSM526097	DDLPS	2226.5	Alive	#N/A	GSE21050
GSM526096	LMS	0	Dead	#N/A	GSE21050
GSM526095	LMS	0	Dead	#N/A	GSE21050
GSM526094	LMS	1543.95	Alive	#N/A	GSE21050
GSM526093	LMS	828.55	Dead	#N/A	GSE21050
GSM526092	UPS	551.15	Alive	#N/A	GSE21050
GSM526091	LMS	0	Dead	#N/A	GSE21050
GSM526090	UPS	518.3	Dead	#N/A	GSE21050
GSM526089	UPS	3343.4	Alive	#N/A	GSE21050
GSM526088	LMS	456.25	Alive	#N/A	GSE21050
GSM526087	LMS	62.05	Alive	#N/A	GSE21050
GSM526086	UPS	131.4	Alive	#N/A	GSE21050
GSM526085	UPS	109.5	Alive	#N/A	GSE21050
GSM526084	LMS	229.95	Alive	#N/A	GSE21050
GSM526083	UPS	547.5	Alive	#N/A	GSE21050
GSM526082	UPS	32.85	Alive	#N/A	GSE21050
GSM526081	UPS	10.95	Dead	#N/A	GSE21050
GSM526080	UPS	1025.65	Alive	#N/A	GSE21050
GSM526079	UPS	375.95	Alive	#N/A	GSE21050
GSM526078	Unknown	146	Alive	#N/A	GSE21050
GSM526077	UPS	646.05	Alive	#N/A	GSE21050
GSM526076	Unknown	427.05	Alive	#N/A	GSE21050
GSM526075	UPS	1419.85	Alive	#N/A	GSE21050
GSM526074	UPS	828.55	Dead	#N/A	GSE21050
GSM526073	UPS	386.9	Alive	#N/A	GSE21050
GSM526072	UPS	456.25	Dead	#N/A	GSE21050
GSM526071	LMS	865.05	Alive	#N/A	GSE21050
GSM526070	DDLPS	514.65	Dead	#N/A	GSE21050
GSM526069	UPS	445.3	Dead	#N/A	GSE21050
GSM526068	DDLPS	653.35	Alive	#N/A	GSE21050
GSM526067	LMS	678.9	Alive	#N/A	GSE21050
GSM526066	UPS	138.7	Alive	#N/A	GSE21050
GSM526065	UPS	894.25	Dead	#N/A	GSE21050
GSM526064	LMS	507.35	Dead	#N/A	GSE21050
GSM526063	UPS	91.25	Alive	#N/A	GSE21050
GSM526062	UPS	3682.85	Alive	#N/A	GSE21050
GSM526061	Unknown	1861.5	Alive	#N/A	GSE21050
GSM526060	LMS	408.8	Dead	#N/A	GSE21050
GSM526059	Unknown	167.9	Alive	#N/A	GSE21050
GSM526058	UPS	525.6	Alive	#N/A	GSE21050
GSM526057	UPS	1828.65	Alive	#N/A	GSE21050
GSM526056	UPS	1974.65	Alive	#N/A	GSE21050
GSM526055	LMS	1846.9	Alive	#N/A	GSE21050
GSM526054	DDLPS	1489.2	Alive	#N/A	GSE21050
GSM526053	UPS	1941.8	Alive	#N/A	GSE21050
GSM526052	UPS	1828.65	Alive	#N/A	GSE21050
GSM526051	DDLPS	383.25	Dead	#N/A	GSE21050
GSM526050	UPS	1635.2	Alive	#N/A	GSE21050
GSM526049	LMS	211.7	Dead	#N/A	GSE21050
GSM526048	UPS	569.4	Alive	#N/A	GSE21050
GSM526047	LMS	0	Dead	#N/A	GSE21050
GSM526046	LMS	846.8	Alive	#N/A	GSE21050
GSM526045	Unknown	737.3	Alive	#N/A	GSE21050
GSM526044	UPS	1116.9	Alive	#N/A	GSE21050
GSM526043	UPS	1306.7	Alive	#N/A	GSE21050
GSM526042	DDLPS	927.1	Alive	#N/A	GSE21050
GSM526041	UPS	1930.85	Alive	#N/A	GSE21050
GSM526040	UPS	0	Dead	#N/A	GSE21050
GSM526039	DDLPS	222.65	Alive	#N/A	GSE21050
GSM526038	UPS	0	Dead	#N/A	GSE21050
GSM526037	DDLPS	116.8	Alive	#N/A	GSE21050
GSM526036	UPS	996.45	Alive	#N/A	GSE21050
GSM526035	UPS	0	Dead	#N/A	GSE21050
GSM526034	UPS	1762.95	Dead	#N/A	GSE21050
GSM526033	UPS	485.45	Alive	#N/A	GSE21050
GSM526032	LMS	989.15	Dead	#N/A	GSE21050
GSM526031	UPS	408.8	Alive	#N/A	GSE21050
GSM526030	LMS	156.95	Dead	#N/A	GSE21050
GSM526029	UPS	3073.3	Alive	#N/A	GSE21050
GSM526028	Unknown	394.2	Alive	#N/A	GSE21050
GSM526027	LMS	2263	Alive	#N/A	GSE21050
GSM526026	UPS	726.35	Alive	#N/A	GSE21050
GSM526025	Unknown	80.3	Alive	#N/A	GSE21050
GSM526024	LMS	113.15	Alive	#N/A	GSE21050
GSM526023	UPS	346.75	Dead	#N/A	GSE21050
GSM526022	Unknown	2774	Alive	#N/A	GSE21050
GSM526021	UPS	3149.95	Alive	#N/A	GSE21050
GSM526020	UPS	1868.8	Alive	#N/A	GSE21050
GSM526019	UPS	255.5	Dead	#N/A	GSE21050
GSM526018	UPS	423.4	Alive	#N/A	GSE21050
GSM526017	UPS	3540.5	Dead	#N/A	GSE21050
GSM526016	LMS	3051.4	Alive	#N/A	GSE21050
GSM526015	UPS	3153.6	Alive	#N/A	GSE21050
GSM526014	UPS	127.75	Dead	#N/A	GSE21050
GSM526013	LMS	189.8	Dead	#N/A	GSE21050
GSM526012	LMS	237.25	Dead	#N/A	GSE21050
GSM526011	LMS	1474.6	Dead	#N/A	GSE21050
GSM526010	LMS	32.85	Dead	#N/A	GSE21050
GSM526009	LMS	1715.5	Alive	#N/A	GSE21050
GSM526008	Unknown	474.5	Dead	#N/A	GSE21050
GSM526007	LMS	726.35	Dead	#N/A	GSE21050
GSM526006	LMS	138.7	Dead	#N/A	GSE21050
GSM526005	UPS	116.8	Dead	#N/A	GSE21050
GSM526004	Unknown	3993.1	Alive	#N/A	GSE21050
GSM526003	UPS	69.35	Alive	#N/A	GSE21050
GSM526002	UPS	120.45	Alive	#N/A	GSE21050
GSM526001	UPS	131.4	Alive	#N/A	GSE21050
GSM526000	LMS	733.65	Dead	#N/A	GSE21050
GSM525999	LMS	193.45	Alive	#N/A	GSE21050
GSM525998	LMS	1105.95	Dead	#N/A	GSE21050
GSM525997	UPS	1989.25	Alive	#N/A	GSE21050
GSM525996	LMS	394.2	Dead	#N/A	GSE21050
GSM525995	UPS	386.9	Alive	#N/A	GSE21050
GSM525994	UPS	186.15	Dead	#N/A	GSE21050
GSM525993	UPS	0	Dead	#N/A	GSE21050
GSM525992	UPS	1076.75	Alive	#N/A	GSE21050
GSM525991	UPS	1533	Alive	#N/A	GSE21050
GSM525990	UPS	1981.95	Alive	#N/A	GSE21050
GSM525989	DDLPS	1919.9	Alive	#N/A	GSE21050
GSM525988	UPS	215.35	Alive	#N/A	GSE21050
GSM525987	UPS	2500.25	Alive	#N/A	GSE21050
GSM525986	UPS	36.5	Alive	#N/A	GSE21050
GSM525985	LMS	2142.55	Alive	#N/A	GSE21050
GSM525984	UPS	897.9	Dead	#N/A	GSE21050
GSM525983	LMS	343.1	Dead	#N/A	GSE21050
GSM525982	DDLPS	2784.95	Dead	#N/A	GSE21050
GSM525981	DDLPS	120.45	Alive	#N/A	GSE21050
GSM525980	Unknown	664.3	Alive	#N/A	GSE21050
GSM525979	LMS	2580.55	Alive	#N/A	GSE21050
GSM525978	LMS	5558.95	Alive	#N/A	GSE21050
GSM525977	LMS	1547.6	Dead	#N/A	GSE21050
GSM525976	UPS	543.85	Dead	#N/A	GSE21050
GSM525975	DDLPS	1244.65	Alive	#N/A	GSE21050
GSM525974	DDLPS	0	Dead	#N/A	GSE21050
GSM525973	LMS	2810.5	Dead	#N/A	GSE21050
GSM525972	UPS	131.4	Alive	#N/A	GSE21050
GSM525971	UPS	1073.1	Alive	#N/A	GSE21050
GSM525970	DDLPS	295.65	Dead	#N/A	GSE21050
GSM525969	UPS	408.8	Dead	#N/A	GSE21050
GSM525968	DDLPS	0	Dead	#N/A	GSE21050
GSM525967	UPS	5591.8	Alive	#N/A	GSE21050
GSM525966	LMS	328.5	Dead	#N/A	GSE21050
GSM525965	LMS	200.75	Dead	#N/A	GSE21050
GSM525964	UPS	2646.25	Alive	#N/A	GSE21050
GSM525963	DDLPS	1200.85	Alive	#N/A	GSE21050
GSM525962	LMS	3449.25	Alive	#N/A	GSE21050
GSM525961	LMS	2580.55	Alive	#N/A	GSE21050
GSM525960	DDLPS	985.5	Dead	#N/A	GSE21050
GSM525959	LMS	839.5	Dead	#N/A	GSE21050
GSM525958	UPS	3314.2	Alive	#N/A	GSE21050
GSM525957	UPS	2124.3	Alive	#N/A	GSE21050
GSM525956	Unknown	4788.8	Alive	#N/A	GSE21050
GSM525955	Unknown	182.5	Dead	#N/A	GSE21050
GSM525954	DDLPS	2496.6	Alive	#N/A	GSE21050
GSM525953	DDLPS	846.8	Dead	#N/A	GSE21050
GSM525952	DDLPS	963.6	Dead	#N/A	GSE21050
GSM525951	UPS	4489.5	Alive	#N/A	GSE21050
GSM525950	Unknown	2774	Alive	#N/A	GSE21050
GSM525949	UPS	598.6	Alive	#N/A	GSE21050
GSM525948	DDLPS	667.95	Alive	#N/A	GSE21050
GSM525947	UPS	719.05	Alive	#N/A	GSE21050
GSM525946	UPS	660.65	Alive	#N/A	GSE21050
GSM525945	DDLPS	375.95	Alive	#N/A	GSE21050
GSM525944	UPS	828.55	Alive	#N/A	GSE21050
GSM525943	UPS	182.5	Dead	#N/A	GSE21050
GSM525942	UPS	854.1	Alive	#N/A	GSE21050
GSM525941	UPS	1146.1	Alive	#N/A	GSE21050
GSM525940	UPS	897.9	Alive	#N/A	GSE21050
GSM525939	LMS	0	Dead	#N/A	GSE21050
GSM525938	UPS	1339.55	Alive	#N/A	GSE21050
GSM525937	LMS	1522.05	Alive	#N/A	GSE21050
GSM525936	DDLPS	142.35	Alive	#N/A	GSE21050
GSM525935	DDLPS	3.65	Alive	#N/A	GSE21050
GSM525934	LMS	313.9	Alive	#N/A	GSE21050
GSM525933	Unknown	1219.1	Dead	#N/A	GSE21050
GSM525932	Unknown	2036.7	Alive	#N/A	GSE21050
GSM525931	UPS	748.25	Dead	#N/A	GSE21050
GSM525930	LMS	332.15	Dead	#N/A	GSE21050
GSM525929	LMS	478.15	Dead	#N/A	GSE21050
GSM525928	UPS	255.5	Dead	#N/A	GSE21050
GSM525927	DDLPS	1109.6	Alive	#N/A	GSE21050
GSM525926	Unknown	116.8	Alive	#N/A	GSE21050
GSM525925	LMS	2569.6	Alive	#N/A	GSE21050
GSM525924	LMS	485.45	Alive	#N/A	GSE21050
GSM525923	DDLPS	759.2	Alive	#N/A	GSE21050
GSM525922	UPS	142.35	Dead	#N/A	GSE21050
GSM525921	UPS	299.3	Dead	#N/A	GSE21050
GSM525920	UPS	2748.45	Alive	#N/A	GSE21050
GSM525919	UPS	2383.45	Alive	#N/A	GSE21050
GSM525918	DDLPS	4518.7	Alive	#N/A	GSE21050
GSM525917	LMS	302.95	Alive	#N/A	GSE21050
GSM525916	UPS	3635.4	Dead	#N/A	GSE21050
GSM525915	DDLPS	905.2	Dead	#N/A	GSE21050
GSM525914	UPS	941.7	Dead	#N/A	GSE21050
GSM525913	DDLPS	2854.3	Alive	#N/A	GSE21050
GSM525912	DDLPS	609.55	Alive	#N/A	GSE21050
GSM525911	LMS	773.8	Alive	#N/A	GSE21050
GSM525910	UPS	401.5	Dead	#N/A	GSE21050
GSM525909	UPS	138.7	Dead	#N/A	GSE21050
GSM525908	UPS	3770.45	Alive	#N/A	GSE21050
GSM525907	UPS	3292.3	Alive	#N/A	GSE21050
GSM525906	UPS	4358.1	Alive	#N/A	GSE21050
GSM525905	LMS	262.8	Alive	#N/A	GSE21050
GSM525904	UPS	281.05	Dead	#N/A	GSE21050
GSM525903	UPS	1551.25	Dead	#N/A	GSE21050
GSM525902	UPS	2883.5	Alive	#N/A	GSE21050
GSM525901	Unknown	354.05	Dead	#N/A	GSE21050
GSM525900	UPS	4719.45	Alive	#N/A	GSE21050
GSM525899	UPS	4858.15	Alive	#N/A	GSE21050
GSM525898	DDLPS	2722.9	Alive	#N/A	GSE21050
GSM525897	UPS	3003.95	Alive	#N/A	GSE21050
GSM525896	LMS	3157.25	Alive	#N/A	GSE21050
GSM525895	DDLPS	4292.4	Alive	#N/A	GSE21050
GSM525894	UPS	532.9	Dead	#N/A	GSE21050
GSM525893	DDLPS	671.6	Alive	#N/A	GSE21050
GSM525892	UPS	2438.2	Alive	#N/A	GSE21050
GSM525891	UPS	4000.4	Alive	#N/A	GSE21050
GSM525890	DDLPS	302.95	Alive	#N/A	GSE21050
GSM525889	UPS	5307.1	Alive	#N/A	GSE21050
GSM525888	LMS	4876.4	Alive	#N/A	GSE21050
GSM525887	UPS	4095.3	Alive	#N/A	GSE21050
GSM525886	UPS	1996.55	Alive	#N/A	GSE21050
GSM525885	UPS	156.95	Dead	#N/A	GSE21050
GSM525884	UPS	4307	Alive	#N/A	GSE21050
GSM525883	DDLPS	543.85	Alive	#N/A	GSE21050
GSM525882	DDLPS	2131.6	Dead	#N/A	GSE21050
GSM525881	DDLPS	828.55	Alive	#N/A	GSE21050
GSM525880	DDLPS	459.9	Dead	#N/A	GSE21050
GSM525879	UPS	273.75	Alive	#N/A	GSE21050
GSM525878	DDLPS	1003.75	Alive	#N/A	GSE21050
GSM525877	DDLPS	1062.15	Alive	#N/A	GSE21050
GSM525876	LMS	1952.75	Alive	#N/A	GSE21050
GSM525875	LMS	886.95	Dead	#N/A	GSE21050
GSM525874	LMS	113.15	Dead	#N/A	GSE21050
GSM525873	Unknown	4839.9	Alive	#N/A	GSE21050
GSM525872	UPS	1576.8	Alive	#N/A	GSE21050
GSM525871	LMS	733.65	Dead	#N/A	GSE21050
GSM525870	LMS	0	Dead	#N/A	GSE21050
GSM525869	LMS	0	Dead	#N/A	GSE21050
GSM525868	LMS	1007.4	Dead	#N/A	GSE21050
GSM525867	LMS	3752.2	Dead	#N/A	GSE21050
GSM525866	LMS	1208.15	Dead	#N/A	GSE21050
GSM525865	LMS	0	Dead	#N/A	GSE21050
GSM525863	UPS	3237.55	Alive	#N/A	GSE21050
GSM525862	DDLPS	2281.25	Alive	#N/A	GSE21050
GSM525861	UPS	0	Dead	#N/A	GSE21050
GSM525860	LMS	0	Dead	#N/A	GSE21050
GSM525859	LMS	1200.85	Alive	#N/A	GSE21050
GSM525858	UPS	3660.95	Alive	#N/A	GSE21050
GSM525857	DDLPS	671.6	Alive	#N/A	GSE21050
GSM525856	UPS	167.9	Dead	#N/A	GSE21050
GSM525855	DDLPS	474.5	Alive	#N/A	GSE21050
GSM525854	UPS	518.3	Dead	#N/A	GSE21050
GSM525853	LMS	262.8	Dead	#N/A	GSE21050
GSM525852	UPS	401.5	Dead	#N/A	GSE21050
GSM525851	LMS	1226.4	Dead	#N/A	GSE21050
GSM525850	LMS	175.2	Alive	#N/A	GSE21050
GSM525849	LMS	270.1	Dead	#N/A	GSE21050
GSM525848	UPS	171.55	Dead	#N/A	GSE21050
GSM525847	Unknown	3295.95	Alive	#N/A	GSE21050
GSM525846	LMS	120.45	Dead	#N/A	GSE21050
GSM525845	LMS	635.1	Dead	#N/A	GSE21050
GSM525844	UPS	4496.8	Alive	#N/A	GSE21050
GSM525843	LMS	689.85	Dead	#N/A	GSE21050
GSM525842	Unknown	4982.25	Alive	#N/A	GSE21050
GSM525841	LMS	795.7	Dead	#N/A	GSE21050
GSM525840	DDLPS	375.95	Alive	#N/A	GSE21050
GSM525839	LMS	525.6	Dead	#N/A	GSE21050
GSM525838	DDLPS	208.05	Alive	#N/A	GSE21050
GSM525837	Unknown	0	Dead	#N/A	GSE21050
GSM525836	UPS	766.5	Alive	#N/A	GSE21050
GSM525835	DDLPS	0	Dead	#N/A	GSE21050
GSM525834	LMS	598.6	Dead	#N/A	GSE21050
GSM525833	UPS	178.85	Dead	#N/A	GSE21050
GSM525832	Unknown	284.7	Dead	#N/A	GSE21050
GSM525831	UPS	0	Dead	#N/A	GSE21050
GSM525830	LMS	1149.75	Alive	#N/A	GSE21050
GSM525829	LMS	423.4	Alive	#N/A	GSE21050
GSM525828	UPS	1193.55	Alive	#N/A	GSE21050
GSM525827	LMS	284.7	Dead	#N/A	GSE21050
GSM525826	DDLPS	1474.6	Alive	#N/A	GSE21050
GSM525825	UPS	2168.1	Alive	#N/A	GSE21050
GSM525824	UPS	1664.4	Alive	#N/A	GSE21050
GSM525823	DDLPS	879.65	Dead	#N/A	GSE21050
GSM525822	UPS	1752	Alive	#N/A	GSE21050
GSM525821	UPS	4427.45	Alive	#N/A	GSE21050
GSM525820	UPS	1262.9	Dead	#N/A	GSE21050
GSM525819	Unknown	1306.7	Alive	#N/A	GSE21050
GSM525818	DDLPS	1474.6	Alive	#N/A	GSE21050
GSM525817	LMS	1321.3	Alive	#N/A	GSE21050
GSM525816	LMS	956.3	Dead	#N/A	GSE21050
GSM525815	UPS	0	Dead	#N/A	GSE21050
GSM525814	DDLPS	1036.6	Alive	#N/A	GSE21050
GSM525813	Unknown	1116.9	Dead	#N/A	GSE21050
GSM525812	DDLPS	317.55	Dead	#N/A	GSE21050
GSM525811	DDLPS	346.75	Dead	#N/A	GSE21050
GSM525810	UPS	76.65	Alive	#N/A	GSE21050
GSM525809	Unknown	540.2	Dead	#N/A	GSE21050
GSM525808	UPS	335.8	Dead	#N/A	GSE21050
GSM525807	LMS	445.3	Dead	#N/A	GSE21050
GSM525806	DDLPS	3285	Alive	#N/A	GSE21050

## Sheet: Table S2
Table S2: The results of univariate Cox analysis						Table S2: The results of multivariate Cox analysis						Table S2:The results of randomSurvivalForest algorithm
metabolism pathways	HR	HR.95L	HR.95H	pvalue		metabolism pathways	HR	HR.95L	HR.95H	pvalue		metabolism pathways	raw.importance	rel.importance
Histidine_Metabolism	0.262241	0.152194	0.451858	1.42492e-06		Histidine_Metabolism	0.336151	0.141261	0.799922	0.0137145		Retinoic-Acid-Metabolism	0.0226371	1
Drug_Metabolism_by_Cytochrome_P450	0.264466	0.137663	0.50807	6.53366e-05		Retinoic_Acid_Metabolism	0.611821	0.346794	1.07939	0.0898436		Histidine-Metabolism	0.0113931	0.588203
Retinoic_Acid_Metabolism	0.436726	0.28488	0.669507	0.000144379		Starch_and_Suctose_Metabolism	2.13699	0.881943	5.17804	0.0926172		Starch-and-Suctose-Metabolism	0.0111993	0.581103
Metabolism_of_Xenobiotics_by_Cytochrome_P450	0.270131	0.135942	0.536781	0.000187134		Estradiol_Biosynthesis	2.13827	0.749902	6.09706	0.155142		Fructose-and-Mannose-Metabolism	0.0108563	0.568542
Arachidonic_Acid_Metabolism	0.313651	0.165931	0.592877	0.00035808		Nicotinate_and_Nicotinamide_Metabolism	0.553543	0.23769	1.28912	0.170321		Drug-Metabolism-by-Cytochrome-P450	0.0104536	0.553796
Tryptophan_Metabolism	0.325948	0.169564	0.626563	0.000773582		Fructose_and_Mannose_Metabolism	1.51131	0.759141	3.00874	0.239773		Nicotinate-and-Nicotinamide-Metabolism	0.00299741	0.280721
Retinol_Metabolism	0.310643	0.140427	0.687184	0.00390086		Cortisol_Biosynthesis	0.65349	0.287744	1.48413	0.309372		Tryptophan-Metabolism	0.0013123	0.219006
Primary_Bile_Acid_Biosynthesis	0.44309	0.252061	0.778896	0.0046817		alpha-Linoleic_Acid_Metabolism	1.52161	0.477195	4.85188	0.478017		Metabolism-of-Xenobiotics-by-Cytochrome-P450	0.000745623	0.198252
Linoleic_Acid_Metabolism	0.448381	0.253733	0.79235	0.00575909		Primary_Bile_Acid_Biosynthesis	0.766751	0.3517	1.67162	0.504196		alpha-Linoleic-Acid-Metabolism	0.000611411	0.193337
Cortisol_Biosynthesis	0.567833	0.373109	0.864181	0.00826052		Steroid_Hormone_Metabolism	0.301612	0.00655537	13.8772	0.539506		Steroid-Hormone-Metabolism	0.000596499	0.192791
alpha-Linoleic_Acid_Metabolism	0.443279	0.241331	0.814221	0.00872973		Linoleic_Acid_Metabolism	0.703472	0.210606	2.34976	0.567593		Cortisol-Biosynthesis	0.000551761	0.191152
Steroid_Hormone_Metabolism	0.416367	0.216122	0.802148	0.00882076		Steroid_Hormone_Biosynthesis	2.20667	0.0862658	56.4463	0.632278		Primary-Bile-Acid-Biosynthesis	0.000253512	0.180229
Nicotinate_and_Nicotinamide_Metabolism	0.434195	0.23154	0.814225	0.00930552		Metabolism_of_Xenobiotics_by_Cytochrome_P450	0.666249	0.122856	3.61309	0.637798		Estradiol-Biosynthesis	-0.000208774	0.163299
Fructose_and_Mannose_Metabolism	1.99365	1.18047	3.36701	0.0098668		Tryptophan_Metabolism	1.24415	0.446042	3.47035	0.676388		Arachidonic-Acid-Metabolism	-0.00210266	0.0939377
Estradiol_Biosynthesis	0.559029	0.345573	0.904334	0.017802		Shingolipid_Metabolism	0.838745	0.366491	1.91954	0.677201		Steroid-Hormone-Biosynthesis	-0.00237108	0.084107
Steroid_Hormone_Biosynthesis	0.468822	0.235746	0.932334	0.0307946		Retinol_Metabolism	1.1977	0.350147	4.09681	0.77372		Linoleic-Acid-Metabolism	-0.00381759	0.0311305
Starch_and_Suctose_Metabolism	1.99191	1.04029	3.81405	0.0376044		Arachidonic_Acid_Metabolism	1.00599	0.281413	3.59618	0.992672		Retinol-Metabolism	-0.00422023	0.0163845
Shingolipid_Metabolism	0.500018	0.252231	0.991226	0.0471215		Drug_Metabolism_by_Cytochrome_P450	1.00461	0.191388	5.27322	0.995666		Shingolipid-Metabolism	-0.0046676	0
Amino_Sugar_and_Nucleotide_Sugar_Metabolism	1.74808	0.956781	3.19382	0.0693262
Tyrosine_Metabolism	0.567517	0.305781	1.05329	0.0725869
Mucin_Type_O-Glycan_Biosynthesis	0.589817	0.315761	1.10173	0.0977092
Ether_Lipid_Metabolism	0.570732	0.288767	1.12802	0.106655
Glycosphingolipid_Biosynthesis	0.576458	0.291897	1.13843	0.112614
Galactose_Metabolism	1.63517	0.886106	3.01744	0.115688
Glycosaminoglycan_Biosynthesis	1.50248	0.885871	2.54829	0.130946
Kynurenine_Metabolism	0.703399	0.434018	1.13998	0.153243
Testosterone_Biosynthesis	0.696306	0.422572	1.14736	0.155462
Glycosaminoglycan_Degradation	0.760773	0.476615	1.21435	0.251801
Phenylalanine_Metabolism	0.754305	0.445564	1.27698	0.293851
Arginine_and_Proline_Metabolism_	0.674569	0.316792	1.43641	0.307315
Other_Glycan_Degradation	0.813964	0.531651	1.24619	0.343538
Drug_Metabolism_by_other_enzymes	1.35818	0.706764	2.61	0.358303
Oxidative_Phosphorylation_	1.23679	0.7794	1.9626	0.36702
Glutathione_Metabolism	0.800853	0.418443	1.53274	0.502522
Pentose_and_Glucuronate_Interconversions	0.832372	0.441783	1.56829	0.570249
Nitrogen_Metabolism	0.847676	0.462989	1.55199	0.592272
Folate_biosynthesis	1.12054	0.672125	1.86812	0.662532
Lysine_Degradation	0.93929	0.483931	1.82312	0.853151
Remethylation	1.02966	0.638189	1.66125	0.904684
Propanoate_Metabolism	0.97872	0.598968	1.59924	0.931581

## Sheet: Table S3
Table S3: 2183 DEGs (|log2FC|>0.5 and FDR<0.05) by comparing the two m6A modification patterns
id	logFC	logFCab	AveExpr	t	P.Value	adj.P.Val	B
RBM12B	0.934664	0.934664	4.65581	18.1557	2.02e-58	3.6e-54	121.952
XPO1	0.622656	0.622656	8.4836	15.8597	3.7e-47	3.3e-43	96.333
DDX46	0.629351	0.629351	6.85269	15.3762	7.44e-45	4.41e-41	91.0946
SRSF1	0.514246	0.514246	8.49025	15.0615	2.26e-43	1.01e-39	87.7204
RAD21	0.773282	0.773282	9.02853	14.8249	2.89e-42	1.03e-38	85.2039
TCERG1	0.611571	0.611571	6.41847	14.6738	1.46e-41	4.33e-38	83.605
OTUD6B	0.850235	0.850235	5.28833	14.6224	2.53e-41	6.43e-38	83.0632
SCAI	0.862141	0.862141	3.25446	14.2356	1.53e-39	3.4e-36	79.0111
FAN1	0.829057	0.829057	4.56856	14.2125	1.95e-39	3.86e-36	78.7715
PHF6	0.733404	0.733404	5.8761	14.1906	2.46e-39	4.37e-36	78.5435
FMR1	0.772131	0.772131	7.62947	14.1261	4.84e-39	7.83e-36	77.8741
ZBTB26	0.804263	0.804263	4.35295	14.0751	8.26e-39	1.23e-35	77.3455
MIER3	0.756441	0.756441	5.03627	14.0554	1.02e-38	1.29e-35	77.1414
SUPT16H	0.727199	0.727199	7.48083	14.0629	9.39e-39	1.29e-35	77.2185
KIAA1429	0.611592	0.611592	5.68368	13.9663	2.58e-38	3.06e-35	76.2207
ZNF445	0.668227	0.668227	5.07004	13.8619	7.66e-38	8.53e-35	75.146
TAF1	0.74012	0.74012	5.64359	13.8174	1.22e-37	1.27e-34	74.689
TMEM161B	0.646897	0.646897	4.7801	13.73	3.02e-37	2.98e-34	73.7932
TAF2	0.770794	0.770794	6.17854	13.7198	3.35e-37	3.14e-34	73.6888
PRKDC	0.909242	0.909242	7.57869	13.6672	5.77e-37	5.14e-34	73.1519
JRK	0.747296	0.747296	4.66297	13.6142	9.98e-37	8.47e-34	72.611
CEP78	0.837437	0.837437	5.00546	13.4587	4.94e-36	4e-33	71.032
STAG2	0.732851	0.732851	8.16057	13.3123	2.21e-35	1.71e-32	69.5533
ALMS1	0.626456	0.626456	5.51435	13.2726	3.31e-35	2.46e-32	69.1542
UBXN7	0.779869	0.779869	5.98434	13.2655	3.56e-35	2.49e-32	69.0821
PRPF4B	0.590479	0.590479	6.88624	13.2634	3.64e-35	2.49e-32	69.061
CSPP1	0.605495	0.605495	4.51799	13.2529	4.05e-35	2.67e-32	68.9563
ATAD2	1.26225	1.26225	5.87478	13.1998	6.95e-35	4.27e-32	68.4226
C17orf80	0.702816	0.702816	5.21359	13.2017	6.81e-35	4.27e-32	68.4417
ZXDC	0.600035	0.600035	5.01318	13.1702	9.38e-35	5.57e-32	68.126
PAXBP1	0.680805	0.680805	5.65008	13.1111	1.71e-34	9.81e-32	67.535
ZNF322	0.659179	0.659179	5.05426	13.1048	1.82e-34	9.83e-32	67.472
ZRANB2	0.625002	0.625002	8.21119	13.1046	1.82e-34	9.83e-32	67.4707
NR2C2	0.753332	0.753332	6.06468	13.0273	3.98e-34	2.02e-31	66.6999
UBE3A	0.581841	0.581841	6.73582	13.0298	3.88e-34	2.02e-31	66.7246
CENPJ	0.854579	0.854579	4.80576	12.9996	5.26e-34	2.6e-31	66.4242
SBNO1	0.681919	0.681919	5.45633	12.9848	6.11e-34	2.94e-31	66.2772
CEP97	0.793905	0.793905	4.08315	12.8813	1.73e-33	7.89e-31	65.2504
METTL3	0.641241	0.641241	6.42862	12.8818	1.72e-33	7.89e-31	65.2553
FANCL	0.811009	0.811009	6.90115	12.8611	2.12e-33	9.19e-31	65.0509
ZNF292	0.777682	0.777682	6.33435	12.8617	2.1e-33	9.19e-31	65.0562
ARMC1	0.624742	0.624742	7.66426	12.8577	2.19e-33	9.28e-31	65.0169
SUGP2	0.664178	0.664178	6.71969	12.8531	2.29e-33	9.49e-31	64.9716
TOPBP1	0.7478	0.7478	6.79498	12.8436	2.52e-33	1.02e-30	64.8775
THOC2	0.588128	0.588128	6.48911	12.7956	4.07e-33	1.61e-30	64.404
DHX15	0.531198	0.531198	8.66129	12.7753	4.99e-33	1.93e-30	64.2037
GPALPP1	0.659589	0.659589	4.52184	12.7697	5.28e-33	2e-30	64.1487
RBBP4	0.714914	0.714914	7.14819	12.7484	6.52e-33	2.33e-30	63.9394
RB1CC1	0.644055	0.644055	7.71465	12.7522	6.29e-33	2.33e-30	63.976
THAP5	0.622929	0.622929	5.57885	12.7479	6.56e-33	2.33e-30	63.9345
SPIN4	1.2553	1.2553	6.37867	12.7064	9.91e-33	3.46e-30	63.5264
U2SURP	0.553597	0.553597	6.51127	12.6992	1.07e-32	3.65e-30	63.455
TMEM68	0.671215	0.671215	4.16065	12.6566	1.63e-32	5.27e-30	63.0377
CDC23	0.602661	0.602661	6.08024	12.6578	1.61e-32	5.27e-30	63.0489
ZNF623	0.654876	0.654876	4.70896	12.6446	1.83e-32	5.83e-30	62.9198
SETD5	0.679748	0.679748	6.8673	12.6391	1.94e-32	6.05e-30	62.8661
RHOG	-0.805699	0.805699	7.78667	-12.5984	2.9e-32	8.8e-30	62.4679
CCNE2	1.44699	1.44699	3.9865	12.5827	3.38e-32	1e-29	62.3149
TMPO	0.815875	0.815875	6.72207	12.5783	3.54e-32	1.03e-29	62.2718
YTHDF3	0.5544	0.5544	7.54938	12.5644	4.06e-32	1.17e-29	62.1355
QSER1	0.670514	0.670514	6.43685	12.5303	5.69e-32	1.59e-29	61.8029
NUP153	0.733707	0.733707	6.79909	12.5125	6.77e-32	1.83e-29	61.6302
ZGRF1	0.561391	0.561391	3.56802	12.5132	6.73e-32	1.83e-29	61.6369
TOP2B	0.606861	0.606861	8.33943	12.5016	7.55e-32	2.01e-29	61.5234
ERCC6L2	0.619168	0.619168	4.41964	12.4921	8.29e-32	2.17e-29	61.4308
REV1	0.628256	0.628256	5.52176	12.4895	8.5e-32	2.19e-29	61.4063
USP37	0.673105	0.673105	3.71659	12.4298	1.53e-31	3.81e-29	60.8263
ADNP	0.555653	0.555653	7.73968	12.4292	1.54e-31	3.81e-29	60.8205
FBXO9	0.531538	0.531538	6.29933	12.4193	1.7e-31	4.14e-29	60.724
ZNF507	0.67585	0.67585	4.89439	12.4168	1.74e-31	4.18e-29	60.7004
LUC7L3	0.648356	0.648356	7.53872	12.4124	1.82e-31	4.31e-29	60.657
ZMYM3	0.653043	0.653043	5.54357	12.3993	2.06e-31	4.84e-29	60.5306
CEP44	0.582523	0.582523	5.23256	12.3977	2.1e-31	4.85e-29	60.5144
LRPPRC	0.537984	0.537984	7.18302	12.3802	2.49e-31	5.69e-29	60.3455
EMC3-AS1	0.926606	0.926606	4.3125	12.3575	3.11e-31	7.01e-29	60.1262
ZNF770	0.885142	0.885142	5.76466	12.3549	3.19e-31	7.05e-29	60.1011
USP34	0.745367	0.745367	6.16814	12.3544	3.21e-31	7.05e-29	60.0958
C1orf109	0.579	0.579	5.18515	12.3332	3.95e-31	8.57e-29	59.8915
CTDSPL2	0.694125	0.694125	5.73445	12.3226	4.38e-31	9.4e-29	59.7884
ZNF644	0.68313	0.68313	6.40393	12.2841	6.38e-31	1.32e-28	59.4172
CCDC14	0.799232	0.799232	5.8734	12.2693	7.37e-31	1.51e-28	59.2749
FLVCR1	0.743479	0.743479	5.15124	12.2646	7.72e-31	1.56e-28	59.2298
AGO3	0.603554	0.603554	4.69685	12.2447	9.37e-31	1.85e-28	59.0385
POGZ	0.691354	0.691354	7.17425	12.2189	1.21e-30	2.36e-28	58.7897
SP4	0.725371	0.725371	4.99974	12.2147	1.26e-30	2.43e-28	58.7496
CHERP	0.575822	0.575822	6.52164	12.1841	1.69e-30	3.24e-28	58.4561
SPIN1	0.686677	0.686677	8.444	12.1617	2.1e-30	3.98e-28	58.2415
ZNF551	0.758982	0.758982	3.83347	12.1438	2.5e-30	4.69e-28	58.0698
SOCS7	0.739562	0.739562	4.88069	12.1421	2.54e-30	4.72e-28	58.0536
TRIM23	0.742547	0.742547	4.81621	12.1249	3e-30	5.51e-28	57.8892
ZMYM1	0.754779	0.754779	4.86964	12.1146	3.32e-30	6.03e-28	57.7901
SMAD5	0.64446	0.64446	7.05356	12.1124	3.39e-30	6.1e-28	57.7695
NCAPD3	0.7922	0.7922	5.3388	12.1112	3.43e-30	6.11e-28	57.7586
PTAR1	0.689889	0.689889	6.09515	12.0974	3.92e-30	6.91e-28	57.6259
TEAD1	0.826171	0.826171	7.45701	12.0781	4.73e-30	8.25e-28	57.4416
NUDT21	0.593112	0.593112	7.31475	12.0746	4.89e-30	8.45e-28	57.4087
NONO	0.528214	0.528214	9.68755	12.0607	5.59e-30	9.58e-28	57.2756
CEP192	0.761188	0.761188	5.2045	12.0455	6.48e-30	1.1e-27	57.131
ZC3H14	0.519261	0.519261	5.47492	12.033	7.3e-30	1.23e-27	57.0126
TCEA1	0.571803	0.571803	7.85299	12.0266	7.77e-30	1.28e-27	56.9517
PNN	0.502738	0.502738	8.52139	12.0279	7.67e-30	1.28e-27	56.9637
FANCM	0.547035	0.547035	3.14575	12.0207	8.22e-30	1.34e-27	56.8954
MTMR4	0.696345	0.696345	6.26126	11.9943	1.06e-29	1.7e-27	56.6436
TTC37	0.608474	0.608474	6.90102	11.9955	1.05e-29	1.7e-27	56.6554
ZFX	0.627411	0.627411	5.51399	11.9797	1.22e-29	1.94e-27	56.5058
ICE1	0.666442	0.666442	7.22133	11.9649	1.41e-29	2.22e-27	56.3653
UBR5	0.645314	0.645314	6.78904	11.9634	1.43e-29	2.23e-27	56.3506
LMTK2	0.62626	0.62626	4.32661	11.9561	1.53e-29	2.37e-27	56.2819
MSH6	0.637753	0.637753	6.55846	11.9441	1.72e-29	2.6e-27	56.1673
SRSF10	0.511724	0.511724	7.07486	11.9078	2.44e-29	3.62e-27	55.8242
CASP8AP2	0.829026	0.829026	5.30222	11.8908	2.87e-29	4.22e-27	55.6627
IPO9	0.623624	0.623624	6.48605	11.8889	2.92e-29	4.27e-27	55.6448
HERC2	0.712563	0.712563	6.3629	11.8845	3.05e-29	4.41e-27	55.6032
POLK	0.575775	0.575775	5.63511	11.8708	3.47e-29	4.99e-27	55.4744
EDRF1	0.600114	0.600114	4.87899	11.8693	3.53e-29	5.02e-27	55.46
DROSHA	0.613279	0.613279	6.82382	11.8637	3.72e-29	5.26e-27	55.4073
MSH2	0.876416	0.876416	6.15632	11.8599	3.86e-29	5.41e-27	55.3708
AVL9	0.618857	0.618857	4.63093	11.8513	4.19e-29	5.83e-27	55.29
PAXIP1	0.621752	0.621752	5.40625	11.8467	4.38e-29	6.04e-27	55.2467
CHD6	0.717245	0.717245	4.55003	11.8384	4.74e-29	6.49e-27	55.1681
DEK	0.70169	0.70169	9.4406	11.8294	5.16e-29	7.02e-27	55.0833
BDP1	0.623608	0.623608	5.80161	11.8286	5.2e-29	7.02e-27	55.0764
NUCKS1	0.554598	0.554598	9.33773	11.8089	6.28e-29	8.29e-27	54.8902
RMI1	1.00639	1.00639	6.10442	11.8076	6.36e-29	8.33e-27	54.8782
HELLS	0.919002	0.919002	4.67797	11.8068	6.41e-29	8.33e-27	54.8705
ZNF286A	0.743109	0.743109	3.68642	11.7776	8.47e-29	1.08e-26	54.5957
MBTD1	0.598675	0.598675	5.37296	11.7762	8.58e-29	1.09e-26	54.5831
BRD8	0.590889	0.590889	6.2514	11.7648	9.56e-29	1.21e-26	54.4757
RCOR1	0.724765	0.724765	5.91947	11.7409	1.2e-28	1.51e-26	54.2511
AGO2	0.75602	0.75602	6.47955	11.7393	1.22e-28	1.52e-26	54.2364
ZNF184	0.745211	0.745211	5.70683	11.7361	1.26e-28	1.55e-26	54.2066
PANK3	0.636429	0.636429	6.56693	11.7058	1.68e-28	2.04e-26	53.9226
RBM41	0.583248	0.583248	3.58881	11.7015	1.75e-28	2.12e-26	53.8817
CCNT2	0.574935	0.574935	5.49407	11.6779	2.18e-28	2.63e-26	53.6613
SMAD4	0.587224	0.587224	6.03857	11.6647	2.48e-28	2.96e-26	53.5375
NUP160	0.659941	0.659941	5.73708	11.6631	2.51e-28	2.98e-26	53.5228
NEMF	0.616784	0.616784	6.04095	11.6543	2.73e-28	3.22e-26	53.4407
ARID2	0.570256	0.570256	5.29148	11.6533	2.76e-28	3.23e-26	53.4312
PPWD1	0.532316	0.532316	6.1026	11.6447	2.99e-28	3.48e-26	53.3514
EPC2	0.614278	0.614278	6.12476	11.636	3.25e-28	3.76e-26	53.2698
C5orf24	0.69846	0.69846	6.95771	11.603	4.44e-28	5.06e-26	52.9627
2021-03-06	0.621595	0.621595	7.30994	11.5915	4.95e-28	5.61e-26	52.855
CBFA2T2	0.689307	0.689307	5.60592	11.5884	5.09e-28	5.74e-26	52.8264
PARP2	0.674718	0.674718	6.57445	11.587	5.16e-28	5.78e-26	52.8137
TRMT13	0.697361	0.697361	5.32182	11.5852	5.25e-28	5.84e-26	52.7968
NIPBL	0.570184	0.570184	6.31096	11.5842	5.3e-28	5.86e-26	52.7869
ZNF606	0.660533	0.660533	4.01807	11.5831	5.36e-28	5.89e-26	52.7769
POU2F1	0.586993	0.586993	4.31308	11.5724	5.93e-28	6.47e-26	52.6773
FIGNL1	1.05483	1.05483	5.18054	11.5707	6.02e-28	6.51e-26	52.6615
OGT	0.651391	0.651391	7.57535	11.5704	6.04e-28	6.51e-26	52.659
MIB1	0.715653	0.715653	6.64035	11.55	7.32e-28	7.85e-26	52.469
LRRC58	0.545742	0.545742	6.77047	11.5491	7.38e-28	7.87e-26	52.4613
SMC1A	0.737244	0.737244	7.19582	11.5464	7.57e-28	8.02e-26	52.4362
TUG1	0.546267	0.546267	8.16673	11.5423	7.87e-28	8.29e-26	52.398
ASH1L	0.770813	0.770813	6.7175	11.5333	8.56e-28	8.92e-26	52.3144
SREK1	0.583331	0.583331	5.83607	11.5166	1e-27	1.04e-25	52.1591
SENP7	0.621388	0.621388	5.43848	11.5071	1.1e-27	1.13e-25	52.0712
PKN2	0.587454	0.587454	6.77952	11.5064	1.1e-27	1.13e-25	52.0645
SMC4	1.04223	1.04223	7.07942	11.4894	1.29e-27	1.32e-25	51.9074
L2HGDH	0.560955	0.560955	3.3958	11.4743	1.49e-27	1.5e-25	51.7675
PHC3	0.604391	0.604391	5.55792	11.4707	1.54e-27	1.53e-25	51.734
SNX16	0.728226	0.728226	4.81439	11.4516	1.84e-27	1.81e-25	51.5582
TCF12	0.671777	0.671777	6.54027	11.4428	2e-27	1.96e-25	51.4762
ZNF569	0.670681	0.670681	3.70129	11.4379	2.1e-27	2.04e-25	51.4308
RFC1	0.569758	0.569758	6.50277	11.4313	2.23e-27	2.16e-25	51.37
MED1	0.51055	0.51055	6.67113	11.424	2.39e-27	2.3e-25	51.3026
RILP	-0.719976	0.719976	5.36803	-11.3958	3.11e-27	2.98e-25	51.0429
ANP32E	0.697724	0.697724	8.08393	11.392	3.22e-27	3.07e-25	51.0079
ZNF627	0.752014	0.752014	5.23403	11.3862	3.4e-27	3.22e-25	50.9542
CREBZF	0.703304	0.703304	5.82168	11.3838	3.48e-27	3.28e-25	50.9329
WDHD1	0.705333	0.705333	3.98121	11.3653	4.13e-27	3.87e-25	50.7625
RIC8B	0.520316	0.520316	4.73801	11.3649	4.15e-27	3.87e-25	50.7591
NEK4	0.671884	0.671884	5.06356	11.3501	4.76e-27	4.39e-25	50.6224
MGA	0.60747	0.60747	5.11203	11.3262	5.95e-27	5.41e-25	50.403
CBX1	0.599558	0.599558	8.95674	11.3223	6.17e-27	5.58e-25	50.3671
PWWP2A	0.618095	0.618095	4.72187	11.3213	6.23e-27	5.6e-25	50.3578
TIA1	0.644897	0.644897	6.77142	11.2977	7.75e-27	6.94e-25	50.1422
UBE2V2	0.530967	0.530967	7.14864	11.2779	9.32e-27	8.26e-25	49.9607
BRIP1	1.28427	1.28427	3.92987	11.2763	9.46e-27	8.34e-25	49.9459
RRM1	0.703448	0.703448	7.76503	11.27	1e-26	8.77e-25	49.8883
SRFBP1	0.567252	0.567252	5.62424	11.2698	1.01e-26	8.77e-25	49.8864
DPY19L2P2	1.03453	1.03453	2.80211	11.2686	1.02e-26	8.83e-25	49.8758
PSIP1	0.936692	0.936692	7.33451	11.2412	1.31e-26	1.12e-24	49.6251
TTI1	0.571362	0.571362	6.23725	11.2278	1.48e-26	1.26e-24	49.5031
KIF3A	0.615102	0.615102	4.29047	11.2244	1.53e-26	1.3e-24	49.4714
AQR	0.513896	0.513896	5.26499	11.2046	1.84e-26	1.55e-24	49.2915
ZNF302	0.79878	0.79878	6.39545	11.1766	2.38e-26	2e-24	49.0359
PDS5B	0.636466	0.636466	5.13198	11.1608	2.76e-26	2.26e-24	48.8925
ZNF148	0.512061	0.512061	6.02891	11.161	2.75e-26	2.26e-24	48.8939
ZNF587	0.57253	0.57253	5.34004	11.1537	2.94e-26	2.4e-24	48.8282
NUP133	0.553492	0.553492	6.21769	11.1492	3.07e-26	2.49e-24	48.7872
ZC3H13	0.579279	0.579279	6.19831	11.1415	3.29e-26	2.66e-24	48.717
DHX9	0.532665	0.532665	7.22373	11.1387	3.38e-26	2.71e-24	48.6917
FAM161A	0.701403	0.701403	3.12652	11.1342	3.52e-26	2.81e-24	48.6506
NCF4	-1.36911	1.36911	5.53585	-11.127	3.76e-26	2.98e-24	48.5855
POLA1	0.986395	0.986395	5.91726	11.1245	3.85e-26	3.03e-24	48.5628
RAD1	0.648722	0.648722	6.34775	11.1243	3.86e-26	3.03e-24	48.5607
GMFG	-1.15862	1.15862	7.19831	-11.1234	3.89e-26	3.04e-24	48.5525
TUBGCP5	0.612453	0.612453	5.07821	11.1083	4.47e-26	3.46e-24	48.4158
KANSL1	0.534033	0.534033	6.70386	11.1019	4.74e-26	3.65e-24	48.3582
MCM8	0.732844	0.732844	4.196	11.1011	4.77e-26	3.66e-24	48.3511
ZNF431	0.688921	0.688921	4.0899	11.0932	5.13e-26	3.92e-24	48.279
ZNF326	0.553357	0.553357	5.02323	11.0852	5.53e-26	4.21e-24	48.2067
FKTN	0.720469	0.720469	5.36289	11.0825	5.66e-26	4.29e-24	48.1827
DMTF1	0.638427	0.638427	6.92558	11.0707	6.31e-26	4.74e-24	48.0756
WEE1	0.795531	0.795531	6.19143	11.0604	6.94e-26	5.19e-24	47.9826
MDC1	0.613655	0.613655	6.07963	11.0553	7.27e-26	5.42e-24	47.9366
CENPI	0.819725	0.819725	3.42151	11.036	8.68e-26	6.44e-24	47.7617
CDK13	0.54376	0.54376	7.0703	11.0307	9.11e-26	6.73e-24	47.714
PPIP5K2	0.524331	0.524331	6.16186	11.0292	9.23e-26	6.79e-24	47.7009
ZNF682	0.638223	0.638223	3.71159	11.0266	9.45e-26	6.87e-24	47.6776
STX17	0.605048	0.605048	5.08294	11.0272	9.41e-26	6.87e-24	47.6823
PDCD7	0.538239	0.538239	6.62923	11.0268	9.44e-26	6.87e-24	47.6787
ZNF320	0.530908	0.530908	4.59502	11.0239	9.69e-26	7.02e-24	47.6531
RBBP5	0.62701	0.62701	5.01972	11.0172	1.03e-25	7.43e-24	47.5927
ARMCX4	0.734341	0.734341	3.63941	11.0079	1.12e-25	8.03e-24	47.5083
CNOT6	0.585319	0.585319	6.2699	11.0078	1.12e-25	8.03e-24	47.5074
RALGAPA1	0.576822	0.576822	4.74586	10.9956	1.26e-25	8.94e-24	47.3982
BCOR	0.926281	0.926281	4.83999	10.9904	1.32e-25	9.34e-24	47.351
IPP	0.597405	0.597405	4.74214	10.979	1.46e-25	1.03e-23	47.2481
AHCTF1	0.586495	0.586495	6.08726	10.9699	1.59e-25	1.11e-23	47.1662
RPRD1A	0.713268	0.713268	5.58108	10.9661	1.64e-25	1.14e-23	47.1328
ABCD3	0.58447	0.58447	6.68423	10.9518	1.87e-25	1.3e-23	47.004
STRBP	0.744153	0.744153	4.12722	10.9496	1.91e-25	1.32e-23	46.9841
NUP155	0.809371	0.809371	5.8144	10.9469	1.96e-25	1.35e-23	46.9602
CCP110	0.789618	0.789618	5.24574	10.9408	2.07e-25	1.42e-23	46.9053
GEMIN5	0.636592	0.636592	5.93516	10.9353	2.18e-25	1.48e-23	46.8555
WDR76	0.94431	0.94431	4.38898	10.9312	2.26e-25	1.52e-23	46.8189
YTHDC2	0.514854	0.514854	5.25831	10.9315	2.25e-25	1.52e-23	46.8217
MCM3	0.737224	0.737224	8.20365	10.9257	2.38e-25	1.6e-23	46.7694
MTF2	0.513793	0.513793	5.75239	10.9188	2.53e-25	1.69e-23	46.708
TNKS	0.694338	0.694338	5.01652	10.9127	2.67e-25	1.78e-23	46.6534
USP1	0.810618	0.810618	8.3137	10.9099	2.74e-25	1.82e-23	46.6281
SETD2	0.514696	0.514696	6.10699	10.9009	2.98e-25	1.96e-23	46.5476
HNRNPH1	0.510455	0.510455	8.54205	10.9011	2.97e-25	1.96e-23	46.5493
STAG1	0.706378	0.706378	6.26057	10.8889	3.32e-25	2.17e-23	46.4399
PRPF3	0.563271	0.563271	6.84943	10.8767	3.71e-25	2.4e-23	46.3311
PHF3	0.534856	0.534856	6.62853	10.8748	3.77e-25	2.43e-23	46.3139
SLC5A3	0.924846	0.924846	6.71261	10.8738	3.81e-25	2.44e-23	46.305
SMARCC1	0.624731	0.624731	6.60954	10.8716	3.88e-25	2.48e-23	46.2855
CKAP2	0.851002	0.851002	5.55716	10.8672	4.04e-25	2.57e-23	46.2464
ZNF510	0.687697	0.687697	4.01736	10.832	5.56e-25	3.52e-23	45.9318
ZNF736	0.501409	0.501409	3.19637	10.8238	5.99e-25	3.77e-23	45.8585
HAUS6	0.752613	0.752613	4.82166	10.8177	6.33e-25	3.97e-23	45.8048
TRIM33	0.528414	0.528414	5.85302	10.8161	6.42e-25	4.01e-23	45.7904
DEPDC1B	0.758357	0.758357	3.21457	10.8148	6.5e-25	4.05e-23	45.7784
ICE2	0.517433	0.517433	4.91025	10.7921	7.97e-25	4.91e-23	45.5768
CEP350	0.543217	0.543217	6.35874	10.7685	9.87e-25	6.04e-23	45.3667
KNTC1	0.951118	0.951118	5.25332	10.7653	1.02e-24	6.19e-23	45.3383
CEP57	0.597423	0.597423	6.0554	10.7609	1.06e-24	6.4e-23	45.2994
PRPF39	0.638066	0.638066	5.48416	10.7593	1.07e-24	6.47e-23	45.2853
RGP1	0.591393	0.591393	5.54175	10.7564	1.1e-24	6.62e-23	45.2593
UBA2	0.593566	0.593566	8.62422	10.7534	1.13e-24	6.78e-23	45.2322
WDR90	0.650786	0.650786	4.39011	10.7498	1.17e-24	6.98e-23	45.2006
FANCE	0.824947	0.824947	4.55226	10.7481	1.19e-24	7.06e-23	45.1855
ZNF782	0.575237	0.575237	2.64105	10.7417	1.26e-24	7.45e-23	45.1293
SP3	0.545992	0.545992	6.68394	10.7376	1.3e-24	7.71e-23	45.0925
CEP76	0.610392	0.610392	4.59688	10.7333	1.36e-24	7.99e-23	45.0541
TPR	0.607452	0.607452	7.20648	10.725	1.46e-24	8.58e-23	44.9812
PM20D2	0.91432	0.91432	5.24269	10.6951	1.91e-24	1.11e-22	44.7166
SRSF11	0.535528	0.535528	8.3021	10.6929	1.95e-24	1.13e-22	44.6967
FOLR2	-1.34182	1.34182	7.50725	-10.6743	2.3e-24	1.33e-22	44.5322
SMCHD1	0.644421	0.644421	5.9084	10.674	2.31e-24	1.33e-22	44.5296
SUN1	0.624121	0.624121	7.05931	10.6736	2.32e-24	1.33e-22	44.5265
IREB2	0.527718	0.527718	6.0152	10.6745	2.3e-24	1.33e-22	44.5338
OTUD7B	0.561937	0.561937	4.57002	10.6704	2.38e-24	1.36e-22	44.498
CBX5	0.700906	0.700906	7.01788	10.6664	2.47e-24	1.41e-22	44.463
OCRL	0.587676	0.587676	5.4605	10.6497	2.87e-24	1.63e-22	44.3153
RFX7	0.559985	0.559985	5.403	10.6351	3.27e-24	1.84e-22	44.1866
ZNF850	0.758507	0.758507	2.76796	10.6237	3.62e-24	2.03e-22	44.0859
TAF5	0.636533	0.636533	4.14829	10.6105	4.07e-24	2.27e-22	43.9705
AIF1	-1.26434	1.26434	8.0305	-10.6086	4.14e-24	2.3e-22	43.9537
POLR2B	0.544447	0.544447	8.39225	10.5993	4.5e-24	2.49e-22	43.8713
CKMT2-AS1	0.67884	0.67884	4.82562	10.5975	4.57e-24	2.52e-22	43.8559
FAM98B	0.508484	0.508484	6.25305	10.5878	4.99e-24	2.73e-22	43.7702
HECTD2	0.706675	0.706675	4.55438	10.5816	5.27e-24	2.87e-22	43.7158
HCST	-1.1928	1.1928	5.95791	-10.5783	5.43e-24	2.95e-22	43.6873
SS18L1	0.619173	0.619173	6.20842	10.5747	5.61e-24	3.04e-22	43.6551
CBLL1	0.524136	0.524136	5.22822	10.5531	6.8e-24	3.67e-22	43.4661
ZNF567	0.654236	0.654236	4.09886	10.5435	7.4e-24	3.98e-22	43.3817
CAMSAP2	0.611186	0.611186	6.52803	10.5416	7.53e-24	4.04e-22	43.3654
RNASE1	-1.38549	1.38549	10.0299	-10.5372	7.83e-24	4.18e-22	43.3272
TRRAP	0.61311	0.61311	5.4578	10.5346	8.01e-24	4.27e-22	43.3043
ZNF611	0.506934	0.506934	5.35136	10.5318	8.21e-24	4.37e-22	43.2795
G2E3	0.676636	0.676636	4.88892	10.5272	8.56e-24	4.53e-22	43.239
GFM2	0.555253	0.555253	5.34476	10.527	8.57e-24	4.53e-22	43.2379
RAD18	0.576248	0.576248	3.78724	10.5226	8.91e-24	4.69e-22	43.1993
TNPO2	0.504666	0.504666	7.30677	10.5169	9.38e-24	4.93e-22	43.149
PCM1	0.541763	0.541763	6.88787	10.5097	1e-23	5.24e-22	43.086
CKAP5	0.609367	0.609367	7.16244	10.5032	1.06e-23	5.53e-22	43.0296
RAD50	0.565008	0.565008	6.00316	10.4934	1.16e-23	6e-22	42.9437
ZC3HAV1L	0.810535	0.810535	5.83404	10.49	1.19e-23	6.16e-22	42.9144
RFWD3	0.601496	0.601496	4.87398	10.4881	1.21e-23	6.25e-22	42.8973
LGALS9	-1.03429	1.03429	5.96207	-10.4799	1.3e-23	6.66e-22	42.8262
TMF1	0.522535	0.522535	6.39265	10.4778	1.33e-23	6.76e-22	42.8081
ZFP30	0.532618	0.532618	4.38608	10.4727	1.39e-23	7.06e-22	42.7634
MCM4	0.853395	0.853395	6.20405	10.4658	1.47e-23	7.44e-22	42.7033
ZNF75A	0.511309	0.511309	5.35935	10.4648	1.49e-23	7.48e-22	42.6947
CYBA	-1.0293	1.0293	7.40471	-10.464	1.5e-23	7.51e-22	42.6875
RANBP9	0.541297	0.541297	7.49543	10.4638	1.5e-23	7.51e-22	42.6855
AFF4	0.559668	0.559668	6.37534	10.4575	1.59e-23	7.89e-22	42.6311
LAIR1	-1.1708	1.1708	5.3522	-10.4484	1.72e-23	8.53e-22	42.5514
CUL4B	0.566572	0.566572	6.91171	10.4445	1.78e-23	8.78e-22	42.5174
CHD2	0.517954	0.517954	5.65188	10.4446	1.78e-23	8.78e-22	42.5183
NFYA	0.573526	0.573526	4.74437	10.441	1.84e-23	9.04e-22	42.4869
LTN1	0.527029	0.527029	6.00041	10.436	1.92e-23	9.39e-22	42.4432
TERF1	0.564779	0.564779	6.2134	10.4262	2.09e-23	1.01e-21	42.3585
MORC3	0.507688	0.507688	6.4179	10.426	2.1e-23	1.01e-21	42.3565
TGS1	0.596003	0.596003	5.22024	10.417	2.27e-23	1.1e-21	42.2788
DIDO1	0.503638	0.503638	5.52517	10.4136	2.34e-23	1.13e-21	42.2486
SENP1	0.573288	0.573288	4.48642	10.4036	2.55e-23	1.22e-21	42.1623
PHF20L1	0.537653	0.537653	5.21892	10.4043	2.54e-23	1.22e-21	42.1681
GON4L	0.510456	0.510456	5.45296	10.4032	2.56e-23	1.22e-21	42.1586
LRRC37A2	0.592706	0.592706	5.36522	10.4012	2.61e-23	1.24e-21	42.1412
BRCC3	0.524936	0.524936	5.93494	10.4009	2.62e-23	1.24e-21	42.139
CHM	0.627581	0.627581	5.15639	10.3964	2.72e-23	1.28e-21	42.0998
ATL2	0.601428	0.601428	6.42588	10.3923	2.82e-23	1.33e-21	42.0639
TADA1	0.695517	0.695517	5.28225	10.39	2.88e-23	1.34e-21	42.0444
OXR1	0.677883	0.677883	6.23057	10.3901	2.88e-23	1.34e-21	42.045
DSTYK	0.590479	0.590479	4.78073	10.3833	3.05e-23	1.42e-21	41.9863
CENPF	1.19265	1.19265	5.78162	10.3792	3.17e-23	1.47e-21	41.9502
FUBP1	0.572473	0.572473	6.6773	10.3652	3.58e-23	1.64e-21	41.8291
UPF3B	0.710417	0.710417	6.03826	10.3645	3.61e-23	1.65e-21	41.8227
SUZ12	0.546245	0.546245	6.53307	10.3646	3.6e-23	1.65e-21	41.8237
ZNF318	0.62977	0.62977	4.85676	10.3567	3.86e-23	1.75e-21	41.7554
C17orf75	0.5713	0.5713	4.07881	10.3452	4.27e-23	1.94e-21	41.656
PMS1	0.537992	0.537992	5.03479	10.3421	4.39e-23	1.98e-21	41.629
ZNF559	0.623194	0.623194	6.59295	10.3375	4.57e-23	2.06e-21	41.5892
SMC2	0.899163	0.899163	5.77779	10.3334	4.74e-23	2.12e-21	41.5541
HACE1	0.702446	0.702446	4.61468	10.3314	4.82e-23	2.15e-21	41.5366
IPO7	0.581021	0.581021	8.11886	10.3314	4.82e-23	2.15e-21	41.5368
HP1BP3	0.509766	0.509766	8.77414	10.3273	5e-23	2.23e-21	41.501
VAMP8	-1.17691	1.17691	7.98008	-10.3141	5.61e-23	2.49e-21	41.3873
GMPS	0.583047	0.583047	6.50594	10.3104	5.8e-23	2.56e-21	41.3554
FCER1G	-1.35868	1.35868	8.20516	-10.3096	5.84e-23	2.57e-21	41.3485
PEX1	0.557002	0.557002	4.49304	10.3046	6.1e-23	2.67e-21	41.3056
ZNF696	0.5345	0.5345	3.72352	10.298	6.46e-23	2.82e-21	41.2485
ZNF519	0.628337	0.628337	2.55097	10.2973	6.5e-23	2.83e-21	41.2425
MBLAC2	0.536531	0.536531	3.64093	10.2953	6.62e-23	2.87e-21	41.2252
TUBD1	0.622519	0.622519	4.4033	10.2927	6.77e-23	2.93e-21	41.2028
KIF14	1.1409	1.1409	4.76564	10.2905	6.9e-23	2.98e-21	41.1836
TMEM37	-0.911138	0.911138	3.92008	-10.2741	7.96e-23	3.42e-21	41.0431
KIAA1586	0.580327	0.580327	4.31594	10.2655	8.58e-23	3.67e-21	40.9688
SKP2	0.772948	0.772948	5.66845	10.2612	8.92e-23	3.8e-21	40.9315
BARD1	0.964443	0.964443	5.2673	10.2535	9.53e-23	4.05e-21	40.8659
HAUS2	0.502662	0.502662	6.93437	10.2509	9.75e-23	4.14e-21	40.8432
C21orf58	0.620357	0.620357	2.988	10.24	1.07e-22	4.54e-21	40.7492
AKAP10	0.663187	0.663187	6.22449	10.2393	1.08e-22	4.55e-21	40.7439
FTL	-0.627359	0.627359	14.076	-10.2332	1.14e-22	4.78e-21	40.6909
TYROBP	-1.18128	1.18128	9.29458	-10.2298	1.17e-22	4.91e-21	40.6617
CDC5L	0.563637	0.563637	6.9046	10.2222	1.25e-22	5.23e-21	40.5972
SRPK1	0.637949	0.637949	6.04864	10.198	1.55e-22	6.42e-21	40.3897
PBRM1	0.531189	0.531189	5.83459	10.1962	1.57e-22	6.51e-21	40.3739
XPO7	0.502011	0.502011	6.25525	10.1886	1.68e-22	6.92e-21	40.309
INTS2	0.621077	0.621077	4.56801	10.1854	1.73e-22	7.1e-21	40.2813
TTC14	0.594483	0.594483	5.94116	10.1734	1.92e-22	7.84e-21	40.1785
CEP70	0.757814	0.757814	3.94817	10.1603	2.15e-22	8.72e-21	40.0673
IFT80	0.580995	0.580995	5.96501	10.1505	2.34e-22	9.42e-21	39.9834
NASP	0.570032	0.570032	7.93548	10.1499	2.35e-22	9.44e-21	39.9781
ACTL6A	0.574171	0.574171	7.61283	10.1392	2.58e-22	1.03e-20	39.887
ZNF146	0.53671	0.53671	8.23189	10.1333	2.71e-22	1.08e-20	39.8362
UBR3	0.586689	0.586689	6.1247	10.1321	2.74e-22	1.09e-20	39.8261
ZBED8	0.981934	0.981934	4.95368	10.1277	2.85e-22	1.12e-20	39.7891
CAMSAP1	0.522603	0.522603	4.51144	10.1291	2.81e-22	1.12e-20	39.8007
UBR1	0.588571	0.588571	5.95635	10.1257	2.9e-22	1.14e-20	39.7716
PTPN6	-1.00777	1.00777	5.70783	-10.1204	3.03e-22	1.19e-20	39.7267
CREBBP	0.511696	0.511696	6.52461	10.121	3.02e-22	1.19e-20	39.7317
KLHL23	1.39502	1.39502	3.87395	10.1113	3.28e-22	1.28e-20	39.6491
ZFP1	0.612444	0.612444	4.00541	10.1091	3.34e-22	1.31e-20	39.6306
AEBP2	0.544702	0.544702	5.97684	10.0858	4.09e-22	1.59e-20	39.4321
KAT6A	0.561318	0.561318	6.5309	10.0819	4.23e-22	1.64e-20	39.3995
GATAD2B	0.663363	0.663363	5.5133	10.0807	4.27e-22	1.65e-20	39.3892
BPTF	0.554257	0.554257	6.4504	10.0802	4.29e-22	1.66e-20	39.3846
PTPDC1	0.632352	0.632352	5.05844	10.0703	4.68e-22	1.8e-20	39.3002
RAD54B	0.766082	0.766082	3.15391	10.0689	4.73e-22	1.82e-20	39.289
NINJ1	-0.756217	0.756217	7.57857	-10.0638	4.94e-22	1.88e-20	39.2456
TUBGCP3	0.655764	0.655764	5.74664	10.0644	4.92e-22	1.88e-20	39.2504
TAF9B	0.641181	0.641181	6.43884	10.0613	5.05e-22	1.92e-20	39.2239
PHF2	0.553282	0.553282	6.26856	10.0606	5.08e-22	1.92e-20	39.2181
MDN1	0.551149	0.551149	4.67007	10.0612	5.06e-22	1.92e-20	39.2231
BTBD7	0.580518	0.580518	5.41219	10.0467	5.73e-22	2.16e-20	39.1006
LIG3	0.588154	0.588154	3.88302	10.0389	6.13e-22	2.3e-20	39.0342
SNRNP200	0.589113	0.589113	6.72018	10.0383	6.16e-22	2.31e-20	39.0289
GPSM3	-0.875468	0.875468	5.9864	-10.0362	6.27e-22	2.34e-20	39.0118
DDX55	0.524925	0.524925	5.51369	10.03	6.62e-22	2.46e-20	38.9589
HMGN5	1.04506	1.04506	4.63304	10.022	7.09e-22	2.63e-20	38.8915
GNA15	-0.981767	0.981767	4.52938	-10.0217	7.11e-22	2.64e-20	38.8885
YEATS2	0.503104	0.503104	5.82135	10.0016	8.44e-22	3.12e-20	38.7191
ZNF91	0.751258	0.751258	5.45584	10	8.56e-22	3.16e-20	38.7055
ZNF248	0.759606	0.759606	4.17757	9.99765	8.74e-22	3.21e-20	38.6854
POLH	0.552128	0.552128	4.99546	9.9885	9.45e-22	3.47e-20	38.6082
STIL	0.881497	0.881497	5.51747	9.98402	9.82e-22	3.58e-20	38.5704
NKTR	0.587656	0.587656	6.17793	9.97799	1.03e-21	3.76e-20	38.5195
CDCA7	1.17117	1.17117	4.67368	9.97721	1.04e-21	3.78e-20	38.5129
ZNF585A	0.521535	0.521535	3.98128	9.97444	1.07e-21	3.86e-20	38.4895
C18orf25	0.508115	0.508115	4.82936	9.97108	1.1e-21	3.96e-20	38.4612
SLC25A40	0.653472	0.653472	5.56938	9.96392	1.17e-21	4.2e-20	38.4009
CEP85	0.711573	0.711573	4.9629	9.96135	1.19e-21	4.26e-20	38.3792
TEFM	0.511426	0.511426	5.39402	9.96043	1.2e-21	4.29e-20	38.3715
HLCS	0.543709	0.543709	3.93029	9.95988	1.21e-21	4.3e-20	38.3668
PLTP	-1.53316	1.53316	9.64629	-9.95671	1.24e-21	4.41e-20	38.3402
TOP2A	1.34402	1.34402	7.39662	9.9548	1.26e-21	4.47e-20	38.324
TOPORS	0.574179	0.574179	6.43896	9.94767	1.34e-21	4.75e-20	38.264
CDYL	0.546486	0.546486	6.10026	9.94634	1.36e-21	4.79e-20	38.2528
ZSCAN29	0.521903	0.521903	5.38191	9.94218	1.41e-21	4.95e-20	38.2178
PJA2	0.573661	0.573661	8.67445	9.94151	1.41e-21	4.96e-20	38.2122
SMC3	0.669884	0.669884	6.8013	9.93263	1.52e-21	5.33e-20	38.1375
DOK2	-1.0244	1.0244	5.58432	-9.93152	1.54e-21	5.37e-20	38.1282
GPATCH2L	0.694545	0.694545	4.83425	9.92097	1.68e-21	5.85e-20	38.0395
LYRM7	0.514658	0.514658	5.95007	9.91989	1.7e-21	5.89e-20	38.0304
KDM3A	0.627824	0.627824	6.06025	9.91905	1.71e-21	5.92e-20	38.0234
TRIM45	1.02471	1.02471	3.70572	9.917	1.74e-21	6.01e-20	38.0062
UBAP2	0.506525	0.506525	6.29138	9.91677	1.75e-21	6.01e-20	38.0042
RBAK	0.573318	0.573318	5.36983	9.91307	1.8e-21	6.19e-20	37.9732
SCO2	-0.728737	0.728737	6.83135	-9.9124	1.81e-21	6.22e-20	37.9675
APAF1	0.667202	0.667202	4.64852	9.9067	1.9e-21	6.52e-20	37.9197
WAS	-0.846424	0.846424	5.61518	-9.90359	1.95e-21	6.68e-20	37.8936
ZNF12	0.514828	0.514828	7.04544	9.90263	1.97e-21	6.72e-20	37.8856
ZNF84	0.555795	0.555795	5.61001	9.90059	2e-21	6.82e-20	37.8685
LCORL	0.519769	0.519769	4.89826	9.89533	2.1e-21	7.11e-20	37.8243
LRIG2	0.554002	0.554002	4.70266	9.89149	2.17e-21	7.33e-20	37.7921
CPNE3	0.554994	0.554994	7.94889	9.88604	2.27e-21	7.67e-20	37.7464
RAD51AP1	0.90041	0.90041	6.10203	9.88511	2.29e-21	7.71e-20	37.7386
ZNF514	0.778513	0.778513	5.28821	9.8805	2.38e-21	8.01e-20	37.7001
MCM2	0.942109	0.942109	7.16746	9.87935	2.4e-21	8.07e-20	37.6904
BUB1	1.008	1.008	4.26177	9.87418	2.51e-21	8.42e-20	37.6471
CDK8	0.597593	0.597593	5.0927	9.85902	2.86e-21	9.5e-20	37.5202
C8orf44	0.55087	0.55087	3.95707	9.85426	2.97e-21	9.88e-20	37.4804
NUP205	0.569419	0.569419	5.80144	9.84925	3.1e-21	1.03e-19	37.4385
ATG2B	0.531695	0.531695	5.16577	9.84609	3.19e-21	1.05e-19	37.4121
UBR7	0.59293	0.59293	7.43391	9.84288	3.27e-21	1.08e-19	37.3853
PHC1	0.718748	0.718748	4.97048	9.83887	3.39e-21	1.11e-19	37.3519
LY86	-1.14051	1.14051	5.68678	-9.83511	3.5e-21	1.15e-19	37.3204
FBXO11	0.574533	0.574533	6.12813	9.83126	3.61e-21	1.18e-19	37.2883
PSMC3IP	0.745704	0.745704	5.11116	9.82891	3.69e-21	1.2e-19	37.2687
VAV1	-0.942534	0.942534	3.57888	-9.82683	3.75e-21	1.22e-19	37.2513
DMXL1	0.533883	0.533883	6.0496	9.8222	3.9e-21	1.26e-19	37.2127
OTUD3	0.798736	0.798736	4.18537	9.81927	4e-21	1.29e-19	37.1883
ZNF518A	0.614891	0.614891	4.59982	9.81896	4.01e-21	1.29e-19	37.1857
S100A9	-1.595	1.595	6.93317	-9.81668	4.09e-21	1.31e-19	37.1666
SCML2	0.673465	0.673465	5.11769	9.81061	4.31e-21	1.37e-19	37.116
CD4	-1.13899	1.13899	6.30925	-9.80591	4.48e-21	1.42e-19	37.0769
RPA1	0.528844	0.528844	7.85822	9.80291	4.6e-21	1.46e-19	37.0519
GABPB1-AS1	0.794245	0.794245	4.89237	9.80158	4.65e-21	1.47e-19	37.0408
SNX13	0.527266	0.527266	5.15896	9.797	4.83e-21	1.52e-19	37.0027
MLKL	-0.900162	0.900162	4.77386	-9.79087	5.09e-21	1.6e-19	36.9516
PTCD2	0.543365	0.543365	4.53944	9.78841	5.2e-21	1.63e-19	36.9311
EZH2	1.12965	1.12965	5.83139	9.78415	5.39e-21	1.69e-19	36.8957
ZBTB10	0.729346	0.729346	4.85758	9.78118	5.52e-21	1.73e-19	36.871
EDC4	0.531025	0.531025	5.22202	9.77749	5.7e-21	1.78e-19	36.8403
C1QA	-1.43481	1.43481	10.0599	-9.77549	5.8e-21	1.8e-19	36.8237
TNRC18	0.526853	0.526853	5.8664	9.7719	5.97e-21	1.86e-19	36.7939
ZFP62	0.650693	0.650693	5.92875	9.76646	6.26e-21	1.94e-19	36.7486
PHF13	0.54804	0.54804	7.16915	9.76625	6.27e-21	1.94e-19	36.7469
LST1	-0.954042	0.954042	5.41074	-9.76316	6.43e-21	1.98e-19	36.7212
TMC8	-0.939482	0.939482	3.66408	-9.76079	6.56e-21	2.01e-19	36.7016
MTMR1	0.553655	0.553655	5.69052	9.7604	6.58e-21	2.02e-19	36.6983
UBN2	0.530435	0.530435	4.82648	9.75535	6.87e-21	2.1e-19	36.6563
GART	0.541717	0.541717	5.71192	9.75478	6.9e-21	2.11e-19	36.6517
CD14	-1.34122	1.34122	9.60855	-9.75253	7.04e-21	2.14e-19	36.6329
ZNF182	0.561905	0.561905	5.0178	9.74827	7.29e-21	2.21e-19	36.5976
FANCI	1.01583	1.01583	5.31716	9.74678	7.39e-21	2.24e-19	36.5852
S100PBP	0.581606	0.581606	5.919	9.74636	7.41e-21	2.24e-19	36.5818
PHIP	0.545912	0.545912	6.16904	9.74656	7.4e-21	2.24e-19	36.5835
FERMT3	-1.1356	1.1356	5.75202	-9.7429	7.63e-21	2.3e-19	36.5531
CSNK1A1	0.506485	0.506485	7.58642	9.742	7.69e-21	2.31e-19	36.5456
ZNF430	0.540575	0.540575	5.14442	9.73563	8.11e-21	2.43e-19	36.4928
TXNDC16	0.949255	0.949255	5.33936	9.73423	8.21e-21	2.46e-19	36.4812
CST3	-0.893756	0.893756	9.47344	-9.73363	8.25e-21	2.46e-19	36.4762
C18orf54	0.722456	0.722456	4.10166	9.73405	8.22e-21	2.46e-19	36.4797
PRDM10	0.50333	0.50333	3.31782	9.72899	8.58e-21	2.55e-19	36.4377
RCOR3	0.626898	0.626898	5.81996	9.72737	8.7e-21	2.58e-19	36.4243
BATF	-0.9738	0.9738	4.45315	-9.72537	8.85e-21	2.62e-19	36.4078
SNAPC3	0.58768	0.58768	5.10702	9.72474	8.89e-21	2.62e-19	36.4025
SETD6	0.572013	0.572013	4.68229	9.71177	9.92e-21	2.92e-19	36.2951
FBXO45	0.579324	0.579324	5.51359	9.70813	1.02e-20	3e-19	36.2651
KANSL1L	0.624435	0.624435	4.07798	9.70574	1.04e-20	3.05e-19	36.2453
KIF15	1.21655	1.21655	4.41574	9.70279	1.07e-20	3.12e-19	36.2209
ZNF251	0.595833	0.595833	4.99891	9.6981	1.11e-20	3.23e-19	36.1821
ANKRD10-IT1	0.825537	0.825537	6.74873	9.69651	1.13e-20	3.26e-19	36.169
MPHOSPH9	0.590096	0.590096	3.1059	9.69684	1.12e-20	3.26e-19	36.1717
BRD3	0.557279	0.557279	6.47182	9.68863	1.21e-20	3.47e-19	36.1039
ZNF441	0.504709	0.504709	3.23494	9.68673	1.22e-20	3.52e-19	36.0882
ZNF346	0.547088	0.547088	5.23412	9.68505	1.24e-20	3.57e-19	36.0743
ZFYVE16	0.52897	0.52897	5.61535	9.68098	1.29e-20	3.68e-19	36.0407
NFXL1	0.660338	0.660338	5.13497	9.67988	1.3e-20	3.71e-19	36.0316
L3MBTL1	0.500464	0.500464	3.00968	9.67825	1.31e-20	3.75e-19	36.0181
ZNF529	0.598611	0.598611	5.0164	9.67662	1.33e-20	3.8e-19	36.0047
TBCCD1	0.557106	0.557106	5.06254	9.67605	1.34e-20	3.81e-19	36
RFC3	0.784173	0.784173	5.15613	9.66227	1.5e-20	4.24e-19	35.8863
CDAN1	0.544569	0.544569	4.78172	9.65606	1.58e-20	4.45e-19	35.8351
KIAA0753	0.66035	0.66035	5.30187	9.63234	1.93e-20	5.37e-19	35.6398
CLOCK	0.543261	0.543261	6.39548	9.62356	2.08e-20	5.77e-19	35.5676
SPDL1	0.805692	0.805692	5.85635	9.6215	2.12e-20	5.84e-19	35.5506
C5orf22	0.577942	0.577942	5.74831	9.62127	2.12e-20	5.84e-19	35.5487
HMGXB4	0.512431	0.512431	6.48152	9.6214	2.12e-20	5.84e-19	35.5498
MCM6	0.621867	0.621867	7.62856	9.61653	2.2e-20	6.06e-19	35.5099
MTX3	0.630969	0.630969	5.10017	9.61244	2.28e-20	6.23e-19	35.4762
HMGB2	0.802876	0.802876	9.41176	9.60583	2.41e-20	6.56e-19	35.4219
EXOSC2	0.511512	0.511512	5.33698	9.60179	2.49e-20	6.78e-19	35.3888
DONSON	0.719637	0.719637	6.44646	9.60026	2.53e-20	6.85e-19	35.3762
ZNF493	0.631032	0.631032	4.53117	9.6001	2.53e-20	6.85e-19	35.3749
ZNF260	0.576401	0.576401	5.8889	9.59661	2.6e-20	7.05e-19	35.3463
ZKSCAN8	0.680756	0.680756	5.15307	9.59486	2.64e-20	7.14e-19	35.3319
DLG5	0.754041	0.754041	6.24258	9.58981	2.76e-20	7.44e-19	35.2905
PHF14	0.514856	0.514856	6.3995	9.58361	2.9e-20	7.79e-19	35.2396
MVP	-0.756531	0.756531	8.10575	-9.58012	2.99e-20	8.01e-19	35.2111
SMARCAD1	0.516091	0.516091	6.45169	9.57607	3.09e-20	8.28e-19	35.1778
CBX2	0.75572	0.75572	3.1727	9.5756	3.1e-20	8.3e-19	35.174
CLSPN	0.64884	0.64884	2.80137	9.5701	3.25e-20	8.66e-19	35.129
PRC1	1.26868	1.26868	7.35129	9.56869	3.29e-20	8.73e-19	35.1174
ZNF304	0.676062	0.676062	4.21947	9.56827	3.3e-20	8.75e-19	35.114
ZNF711	1.49382	1.49382	4.09409	9.56669	3.34e-20	8.85e-19	35.101
TTC33	0.668473	0.668473	5.27582	9.56202	3.47e-20	9.19e-19	35.0628
PLK4	0.712383	0.712383	3.88634	9.55991	3.54e-20	9.34e-19	35.0456
THUMPD3-AS1	0.651966	0.651966	3.24843	9.5593	3.55e-20	9.37e-19	35.0405
EPM2AIP1	0.607311	0.607311	6.64494	9.55674	3.63e-20	9.56e-19	35.0197
ZNF26	0.552021	0.552021	3.9932	9.55152	3.79e-20	9.93e-19	34.9769
HLTF	0.643467	0.643467	7.16809	9.54895	3.87e-20	1.01e-18	34.9559
ZNF664	0.562298	0.562298	7.03549	9.54525	3.99e-20	1.04e-18	34.9257
ARL10	0.712065	0.712065	4.39578	9.54157	4.12e-20	1.07e-18	34.8956
ZBTB5	0.587598	0.587598	5.33687	9.53335	4.41e-20	1.14e-18	34.8284
ZNF776	0.558578	0.558578	5.35927	9.53186	4.46e-20	1.16e-18	34.8163
UNKL	0.561988	0.561988	4.74467	9.52534	4.71e-20	1.22e-18	34.7631
CEBPB	-0.748916	0.748916	9.5858	-9.51569	5.1e-20	1.31e-18	34.6844
DNA2	0.594785	0.594785	3.30929	9.51616	5.08e-20	1.31e-18	34.6882
NCAPD2	0.890863	0.890863	5.88211	9.50946	5.38e-20	1.38e-18	34.6336
JADE3	0.959246	0.959246	5.06237	9.50771	5.45e-20	1.39e-18	34.6193
USP27X	0.529651	0.529651	4.4844	9.5077	5.45e-20	1.39e-18	34.6192
LRRCC1	0.567999	0.567999	3.6643	9.50301	5.67e-20	1.44e-18	34.581
ZBTB41	0.637414	0.637414	5.62147	9.50247	5.7e-20	1.45e-18	34.5766
EIF2S3	0.506598	0.506598	8.96733	9.50202	5.72e-20	1.45e-18	34.5729
FGD3	-0.831586	0.831586	3.88081	-9.50127	5.75e-20	1.46e-18	34.5669
TUBGCP4	0.625399	0.625399	4.48526	9.49146	6.24e-20	1.58e-18	34.4869
UCP2	-0.995027	0.995027	7.41256	-9.4853	6.57e-20	1.65e-18	34.4368
POT1	0.544822	0.544822	5.9258	9.48532	6.57e-20	1.65e-18	34.437
PGBD1	0.519135	0.519135	3.73125	9.4791	6.91e-20	1.74e-18	34.3864
PPP1R12A	0.743002	0.743002	7.52474	9.47648	7.06e-20	1.77e-18	34.3651
PTBP2	0.719144	0.719144	5.68356	9.45843	8.2e-20	2.03e-18	34.2184
KIF20B	0.633082	0.633082	4.65033	9.45838	8.2e-20	2.03e-18	34.218
NAB1	0.622137	0.622137	5.86107	9.45712	8.29e-20	2.05e-18	34.2078
AGPAT5	0.671941	0.671941	6.29258	9.45649	8.33e-20	2.06e-18	34.2027
GPATCH1	0.572192	0.572192	4.95281	9.45201	8.65e-20	2.13e-18	34.1663
MYBL1	1.08036	1.08036	5.06052	9.44708	9.01e-20	2.21e-18	34.1263
BHLHB9	0.685469	0.685469	3.38186	9.44779	8.95e-20	2.21e-18	34.1321
MIS18BP1	0.627564	0.627564	4.73147	9.44551	9.12e-20	2.24e-18	34.1136
ZC3H7B	0.523032	0.523032	6.28609	9.44232	9.37e-20	2.29e-18	34.0877
ZNF397	0.666565	0.666565	4.54559	9.43906	9.62e-20	2.35e-18	34.0613
RACGAP1	0.858689	0.858689	7.73867	9.43395	1e-19	2.45e-18	34.0198
FOXK1	0.539207	0.539207	5.49672	9.42924	1.04e-19	2.54e-18	33.9817
DYNC1LI2	0.677801	0.677801	7.84974	9.42746	1.06e-19	2.58e-18	33.9673
RAI1	0.712344	0.712344	6.22319	9.42634	1.07e-19	2.6e-18	33.9582
MED14	0.551564	0.551564	6.03068	9.42541	1.08e-19	2.61e-18	33.9507
SHPRH	0.704017	0.704017	4.64637	9.41119	1.21e-19	2.91e-18	33.8356
MYO9A	0.533274	0.533274	5.60014	9.41027	1.22e-19	2.93e-18	33.8281
CCDC15	0.531939	0.531939	2.68855	9.40542	1.27e-19	3.04e-18	33.7889
NPAT	0.525809	0.525809	4.72404	9.40136	1.31e-19	3.14e-18	33.7561
RLF	0.610842	0.610842	5.96949	9.39989	1.33e-19	3.18e-18	33.7442
RABGAP1	0.707799	0.707799	7.32198	9.39596	1.37e-19	3.28e-18	33.7124
MAT2A	0.595456	0.595456	8.28417	9.39401	1.39e-19	3.32e-18	33.6967
KMT2E	0.533871	0.533871	7.455	9.39317	1.4e-19	3.34e-18	33.6899
CENPE	1.10338	1.10338	4.57646	9.3748	1.63e-19	3.88e-18	33.5416
ARID1B	0.53552	0.53552	5.44374	9.36873	1.72e-19	4.07e-18	33.4927
ENG	-0.68673	0.68673	7.9497	-9.35847	1.87e-19	4.41e-18	33.4099
DICER1	0.518214	0.518214	7.05583	9.35082	1.99e-19	4.67e-18	33.3483
XPO5	0.511912	0.511912	5.75845	9.34895	2.02e-19	4.73e-18	33.3333
INTS7	0.535675	0.535675	4.33713	9.34836	2.03e-19	4.75e-18	33.3285
CYTH4	-0.882105	0.882105	4.77581	-9.34568	2.07e-19	4.84e-18	33.3069
RNASET2	-0.72884	0.72884	6.65438	-9.34485	2.09e-19	4.86e-18	33.3003
RNASE6	-1.31016	1.31016	6.81558	-9.32906	2.37e-19	5.51e-18	33.1733
ARL13B	0.62678	0.62678	5.69055	9.32748	2.41e-19	5.57e-18	33.1606
KLHL20	0.612423	0.612423	5.78215	9.32571	2.44e-19	5.64e-18	33.1463
SYNGR2	-0.771927	0.771927	6.33829	-9.32257	2.5e-19	5.77e-18	33.1211
IGFLR1	-0.660422	0.660422	4.30836	-9.31895	2.58e-19	5.93e-18	33.0921
HCK	-1.18933	1.18933	6.09452	-9.31718	2.62e-19	6.01e-18	33.0778
CENPL	0.644003	0.644003	5.24021	9.31158	2.74e-19	6.28e-18	33.0328
FAM122B	0.587197	0.587197	6.31499	9.30916	2.79e-19	6.39e-18	33.0134
SASH3	-1.14311	1.14311	4.23494	-9.30757	2.83e-19	6.46e-18	33.0007
FANCD2	0.687549	0.687549	3.85914	9.30368	2.92e-19	6.65e-18	32.9694
PALB2	0.54218	0.54218	5.42977	9.30349	2.93e-19	6.65e-18	32.968
MYO1F	-0.923849	0.923849	4.92858	-9.3021	2.96e-19	6.71e-18	32.9568
GDAP1	0.881373	0.881373	3.95755	9.30024	3.01e-19	6.81e-18	32.9418
HMGCR	0.637359	0.637359	5.74439	9.29597	3.11e-19	7.04e-18	32.9076
LAPTM5	-1.0949	1.0949	9.35544	-9.29367	3.17e-19	7.16e-18	32.8892
SNRNP48	0.546493	0.546493	4.46559	9.2886	3.3e-19	7.44e-18	32.8485
IMPA1	0.508859	0.508859	6.81331	9.28695	3.35e-19	7.53e-18	32.8353
DNMT1	0.681854	0.681854	7.80816	9.27683	3.64e-19	8.14e-18	32.7543
INTS3	0.623786	0.623786	6.34668	9.277	3.63e-19	8.14e-18	32.7556
GJC1	0.881423	0.881423	5.99923	9.27463	3.7e-19	8.26e-18	32.7367
CCDC117	0.593614	0.593614	4.56551	9.27286	3.76e-19	8.36e-18	32.7225
B3GALNT2	0.696051	0.696051	4.5972	9.2725	3.77e-19	8.38e-18	32.7197
ZNF337	0.570509	0.570509	4.69339	9.26725	3.93e-19	8.72e-18	32.6776
ZNF500	0.530568	0.530568	4.28255	9.26453	4.02e-19	8.91e-18	32.6559
GINS1	0.999344	0.999344	5.76665	9.2636	4.05e-19	8.96e-18	32.6485
C1QB	-1.42166	1.42166	9.80906	-9.25917	4.2e-19	9.28e-18	32.6131
RASSF4	-1.01421	1.01421	5.35289	-9.25532	4.33e-19	9.55e-18	32.5823
HAUS5	0.544298	0.544298	4.84458	9.25455	4.36e-19	9.6e-18	32.5761
PRMT5	0.571692	0.571692	7.07162	9.25004	4.52e-19	9.92e-18	32.54
SMC5	0.538905	0.538905	5.77363	9.24775	4.61e-19	1.01e-17	32.5218
ZNF605	0.508833	0.508833	3.58327	9.24234	4.82e-19	1.05e-17	32.4786
ZNF550	0.654768	0.654768	4.1539	9.23623	5.06e-19	1.1e-17	32.4298
CD33	-0.9441	0.9441	3.47964	-9.23278	5.2e-19	1.13e-17	32.4023
C1orf162	-1.19825	1.19825	5.82456	-9.22625	5.49e-19	1.19e-17	32.3502
RAD54L	0.853145	0.853145	4.15991	9.22198	5.68e-19	1.23e-17	32.3161
TMEM176A	-1.27046	1.27046	7.68368	-9.21801	5.87e-19	1.27e-17	32.2845
EIF3C	0.684049	0.684049	3.55352	9.21741	5.9e-19	1.27e-17	32.2798
CD37	-0.865771	0.865771	3.68176	-9.2165	5.94e-19	1.28e-17	32.2725
ZNF420	0.607874	0.607874	4.82477	9.21076	6.22e-19	1.34e-17	32.2268
TRAPPC2	0.61967	0.61967	5.55021	9.20992	6.26e-19	1.35e-17	32.2201
NCAPG2	0.841136	0.841136	6.13763	9.20768	6.38e-19	1.37e-17	32.2023
RTTN	0.684877	0.684877	4.41786	9.20493	6.52e-19	1.4e-17	32.1804
ZNF496	0.529936	0.529936	4.20679	9.20291	6.63e-19	1.42e-17	32.1643
SUDS3	0.582699	0.582699	5.57358	9.18111	7.91e-19	1.68e-17	31.991
ZNF160	0.501032	0.501032	6.59065	9.17136	8.56e-19	1.81e-17	31.9135
CSF1R	-1.21348	1.21348	7.78911	-9.16526	8.99e-19	1.89e-17	31.8651
ATAD2B	0.502744	0.502744	3.69552	9.15488	9.78e-19	2.05e-17	31.7828
ARPC1B	-0.728186	0.728186	8.94951	-9.15036	1.01e-18	2.12e-17	31.747
KIF23	1.13809	1.13809	5.22255	9.14905	1.02e-18	2.13e-17	31.7365
KLHL42	0.815196	0.815196	6.21974	9.14859	1.03e-18	2.14e-17	31.733
DCAF16	0.573295	0.573295	6.03505	9.14465	1.06e-18	2.21e-17	31.7017
DSCC1	0.609518	0.609518	4.79331	9.13464	1.15e-18	2.38e-17	31.6225
BUB1B	1.20961	1.20961	6.04782	9.13158	1.18e-18	2.44e-17	31.5983
DEPDC1	1.20372	1.20372	5.1281	9.13061	1.19e-18	2.46e-17	31.5906
IFT81	0.70062	0.70062	5.0765	9.12378	1.26e-18	2.58e-17	31.5366
KIF11	1.08666	1.08666	5.67129	9.12083	1.29e-18	2.63e-17	31.5132
ZNF83	0.634821	0.634821	6.04326	9.11526	1.35e-18	2.75e-17	31.4692
MED23	0.522317	0.522317	5.34945	9.11472	1.35e-18	2.76e-17	31.4649
ERVK13-1	0.630934	0.630934	3.67669	9.1136	1.36e-18	2.77e-17	31.4561
TNFAIP8L2	-0.851666	0.851666	4.17731	-9.11295	1.37e-18	2.79e-17	31.4509
ZKSCAN1	0.531054	0.531054	6.75221	9.11113	1.39e-18	2.82e-17	31.4366
ZNF112	0.673333	0.673333	4.10758	9.10904	1.41e-18	2.87e-17	31.4201
ERI2	0.568012	0.568012	4.36719	9.10428	1.47e-18	2.97e-17	31.3825
CCNB1IP1	0.587524	0.587524	7.30093	9.10284	1.49e-18	3e-17	31.3711
ANKRA2	0.507209	0.507209	5.99363	9.10163	1.5e-18	3.03e-17	31.3616
MS4A4A	-1.34638	1.34638	7.15535	-9.10088	1.51e-18	3.04e-17	31.3556
KLHL15	0.808477	0.808477	5.53949	9.09886	1.53e-18	3.09e-17	31.3397
TMEM97	0.915702	0.915702	5.85848	9.09504	1.58e-18	3.17e-17	31.3096
PREPL	0.516116	0.516116	6.48499	9.09398	1.6e-18	3.2e-17	31.3012
FAM172A	0.622524	0.622524	5.76273	9.09121	1.63e-18	3.26e-17	31.2794
CD209	-1.41502	1.41502	5.15391	-9.08998	1.65e-18	3.29e-17	31.2696
STAB1	-1.0894	1.0894	6.85301	-9.08776	1.68e-18	3.34e-17	31.2522
LSM11	0.824865	0.824865	4.47917	9.07842	1.81e-18	3.59e-17	31.1786
FAM13B	0.68612	0.68612	6.56952	9.0782	1.81e-18	3.59e-17	31.1768
ZNF43	0.630284	0.630284	5.16791	9.07447	1.87e-18	3.69e-17	31.1474
FAM199X	0.518786	0.518786	5.62434	9.06708	1.98e-18	3.91e-17	31.0892
HLA-DMA	-1.22528	1.22528	7.69306	-9.06507	2.01e-18	3.97e-17	31.0734
ZNF45	0.533064	0.533064	4.97575	9.06412	2.03e-18	3.99e-17	31.0659
SMCR8	0.592399	0.592399	6.1448	9.05619	2.16e-18	4.24e-17	31.0036
ZNF354C	0.634849	0.634849	4.11647	9.05462	2.19e-18	4.29e-17	30.9912
PRRC2B	0.620011	0.620011	6.66293	9.0541	2.2e-18	4.3e-17	30.9871
ASPM	1.1301	1.1301	5.23461	9.05076	2.26e-18	4.41e-17	30.9609
HEATR1	0.542415	0.542415	5.3693	9.04715	2.32e-18	4.53e-17	30.9325
SMIM13	0.514045	0.514045	5.72983	9.04433	2.38e-18	4.61e-17	30.9103
2021-09-10	0.608533	0.608533	8.16679	9.03628	2.53e-18	4.9e-17	30.8471
NAV2	1.00836	1.00836	5.43783	9.02991	2.67e-18	5.15e-17	30.7971
BBX	0.52955	0.52955	6.58865	9.01798	2.93e-18	5.65e-17	30.7036
ZMYM2	0.508807	0.508807	5.63863	9.01388	3.03e-18	5.82e-17	30.6714
BIN2	-0.801446	0.801446	4.55555	-9.01279	3.06e-18	5.86e-17	30.6629
ZNF227	0.579016	0.579016	4.95295	9.01302	3.05e-18	5.86e-17	30.6647
IFITM2	-0.698493	0.698493	9.94398	-9.00379	3.28e-18	6.27e-17	30.5924
DPY19L4	0.534636	0.534636	5.69428	9.00027	3.38e-18	6.43e-17	30.5648
SH3BGRL3	-0.841933	0.841933	9.80831	-8.99768	3.45e-18	6.56e-17	30.5445
PYCARD	-0.825071	0.825071	6.64389	-8.99719	3.46e-18	6.57e-17	30.5407
ZNF236	0.511124	0.511124	3.88178	8.99405	3.55e-18	6.73e-17	30.5162
ESF1	0.614787	0.614787	6.09958	8.99134	3.63e-18	6.86e-17	30.495
RANBP6	0.547911	0.547911	6.74907	8.98712	3.75e-18	7.05e-17	30.462
RFC4	0.742532	0.742532	6.84025	8.98158	3.92e-18	7.36e-17	30.4187
MAPKBP1	0.60564	0.60564	4.67507	8.98106	3.94e-18	7.38e-17	30.4146
MKLN1	0.500598	0.500598	5.58859	8.97654	4.08e-18	7.63e-17	30.3793
LILRB2	-0.968945	0.968945	4.45573	-8.97573	4.11e-18	7.66e-17	30.373
GTF2I	0.690944	0.690944	4.68249	8.97397	4.17e-18	7.76e-17	30.3592
DTL	0.970586	0.970586	5.85597	8.97074	4.27e-18	7.94e-17	30.3339
TTLL5	0.52283	0.52283	4.28434	8.97079	4.27e-18	7.94e-17	30.3344
ZNF93	0.71253	0.71253	4.28863	8.96917	4.33e-18	8.04e-17	30.3217
LINC01355	0.771502	0.771502	3.7816	8.96213	4.58e-18	8.48e-17	30.2668
EFCAB7	0.761425	0.761425	5.17635	8.94765	5.13e-18	9.46e-17	30.1538
CCDC88A	0.513381	0.513381	5.21611	8.94614	5.2e-18	9.55e-17	30.1421
ZNF14	0.634997	0.634997	4.58788	8.94566	5.22e-18	9.58e-17	30.1383
VPS13B	0.564433	0.564433	5.59454	8.94528	5.23e-18	9.6e-17	30.1354
ZNF367	1.12851	1.12851	6.21136	8.945	5.24e-18	9.61e-17	30.1332
TMEM245	0.590558	0.590558	6.99223	8.94197	5.37e-18	9.82e-17	30.1096
POLQ	0.712131	0.712131	3.07164	8.93953	5.48e-18	9.98e-17	30.0906
SIN3A	0.513763	0.513763	5.4317	8.9321	5.81e-18	1.05e-16	30.0328
TSPO	-0.742432	0.742432	8.45968	-8.92942	5.93e-18	1.07e-16	30.0119
ZNF621	0.523432	0.523432	5.2947	8.93022	5.9e-18	1.07e-16	30.0181
FPR1	-1.22879	1.22879	4.62006	-8.92811	5.99e-18	1.08e-16	30.0017
NBPF1	0.547721	0.547721	7.1514	8.92853	5.97e-18	1.08e-16	30.005
HLA-E	-0.636952	0.636952	10.6628	-8.92657	6.07e-18	1.09e-16	29.9897
PRR11	0.621782	0.621782	7.71113	8.91935	6.43e-18	1.15e-16	29.9336
ANKRD36B	0.639117	0.639117	5.07579	8.9169	6.55e-18	1.17e-16	29.9145
MNS1	0.830345	0.830345	5.00482	8.91066	6.88e-18	1.23e-16	29.866
SLC29A3	-0.58463	0.58463	4.94848	-8.90955	6.94e-18	1.24e-16	29.8574
CARD16	-0.975793	0.975793	5.35736	-8.90496	7.2e-18	1.28e-16	29.8218
EXO5	0.505333	0.505333	4.8873	8.90415	7.25e-18	1.29e-16	29.8155
DHFR	0.70443	0.70443	6.00061	8.89669	7.69e-18	1.36e-16	29.7575
OTUD6B-AS1	0.581662	0.581662	5.38695	8.89556	7.76e-18	1.38e-16	29.7488
CNTLN	0.590561	0.590561	3.79505	8.88714	8.29e-18	1.46e-16	29.6835
ZBTB8A	0.607823	0.607823	6.48232	8.87496	9.13e-18	1.61e-16	29.5891
C15orf41	0.614834	0.614834	4.28841	8.86998	9.49e-18	1.67e-16	29.5505
RBBP7	0.606456	0.606456	8.89158	8.86703	9.72e-18	1.7e-16	29.5277
PPM1D	0.535487	0.535487	5.7091	8.85254	1.09e-17	1.9e-16	29.4156
HSF2	0.550342	0.550342	6.20961	8.85167	1.1e-17	1.91e-16	29.4089
ZNF615	0.561105	0.561105	4.39968	8.84957	1.11e-17	1.94e-16	29.3926
MS4A6A	-1.18114	1.18114	7.09876	-8.84508	1.15e-17	2e-16	29.358
NRROS	-0.85745	0.85745	4.18023	-8.8451	1.15e-17	2e-16	29.3581
C5orf34	0.613875	0.613875	3.80384	8.84512	1.15e-17	2e-16	29.3583
HCLS1	-1.08567	1.08567	6.87507	-8.83922	1.21e-17	2.09e-16	29.3127
CAPN7	0.510427	0.510427	6.51396	8.81903	1.42e-17	2.43e-16	29.1569
NEDD1	0.502299	0.502299	6.16125	8.81722	1.44e-17	2.47e-16	29.143
ASB7	0.506193	0.506193	4.60039	8.81633	1.45e-17	2.48e-16	29.1361
KMT2A	0.535256	0.535256	5.09608	8.81511	1.46e-17	2.5e-16	29.1267
SLC12A2	0.5937	0.5937	5.23189	8.80896	1.53e-17	2.61e-16	29.0793
FBXO43	0.609049	0.609049	2.69955	8.80732	1.55e-17	2.64e-16	29.0667
RAB11FIP3	0.607192	0.607192	6.5381	8.80615	1.57e-17	2.66e-16	29.0577
RMND5A	0.537008	0.537008	5.66249	8.79415	1.72e-17	2.91e-16	28.9653
KMT2C	0.530832	0.530832	6.23123	8.79424	1.72e-17	2.91e-16	28.966
PPAT	0.770672	0.770672	4.9222	8.79188	1.75e-17	2.95e-16	28.9479
KRBA2	0.589138	0.589138	2.07807	8.78891	1.8e-17	3.02e-16	28.925
PILRA	-0.831191	0.831191	4.79208	-8.78718	1.82e-17	3.05e-16	28.9117
BTAF1	0.509115	0.509115	6.50913	8.78708	1.82e-17	3.05e-16	28.911
E2F3	0.539465	0.539465	5.82592	8.78658	1.83e-17	3.06e-16	28.9071
CENPK	0.931685	0.931685	5.26329	8.78303	1.88e-17	3.14e-16	28.8798
TNFRSF1B	-0.988742	0.988742	7.03218	-8.78257	1.89e-17	3.15e-16	28.8763
ZNF502	0.53496	0.53496	4.6408	8.7809	1.91e-17	3.19e-16	28.8635
GNL3L	0.7444	0.7444	4.98023	8.78011	1.92e-17	3.2e-16	28.8574
GGTA1P	-1.06703	1.06703	6.62019	-8.77686	1.97e-17	3.27e-16	28.8325
RBM47	-0.864075	0.864075	3.94124	-8.77686	1.97e-17	3.27e-16	28.8325
NCOR1	0.604676	0.604676	5.89919	8.77712	1.97e-17	3.27e-16	28.8344
POLE	0.610999	0.610999	4.89878	8.77633	1.98e-17	3.28e-16	28.8284
SYK	-0.893482	0.893482	4.78971	-8.77195	2.05e-17	3.39e-16	28.7947
GEMIN2	0.51258	0.51258	5.22109	8.76948	2.09e-17	3.45e-16	28.7758
TIMELESS	0.684206	0.684206	5.21663	8.76768	2.12e-17	3.5e-16	28.762
MEX3B	0.854408	0.854408	3.96513	8.76589	2.15e-17	3.54e-16	28.7483
FCGR1B	-1.2216	1.2216	4.37378	-8.75126	2.41e-17	3.96e-16	28.636
ITGB2	-1.16675	1.16675	6.86419	-8.75054	2.42e-17	3.97e-16	28.6305
E2F8	0.915722	0.915722	3.59225	8.74876	2.46e-17	4.02e-16	28.6169
ARHGAP5	0.583853	0.583853	5.85475	8.74141	2.6e-17	4.25e-16	28.5606
MAGI3	0.667779	0.667779	3.92927	8.72592	2.94e-17	4.77e-16	28.442
IL32	-1.06958	1.06958	6.91822	-8.72565	2.94e-17	4.78e-16	28.44
ZFP37	0.592863	0.592863	3.83026	8.72178	3.03e-17	4.91e-16	28.4104
KLHL28	0.526442	0.526442	5.13176	8.72082	3.06e-17	4.95e-16	28.4031
HMGCS1	0.632745	0.632745	5.7702	8.71728	3.14e-17	5.08e-16	28.376
RAB20	-0.864175	0.864175	5.8463	-8.71137	3.29e-17	5.3e-16	28.3309
GID4	0.667643	0.667643	5.4238	8.71007	3.32e-17	5.35e-16	28.3209
ZNF33A	0.517793	0.517793	4.97245	8.70761	3.39e-17	5.45e-16	28.3022
ECT2	0.858662	0.858662	5.32754	8.70739	3.39e-17	5.46e-16	28.3005
SIGLEC1	-1.23095	1.23095	5.44758	-8.70264	3.52e-17	5.64e-16	28.2642
ZNF471	0.638735	0.638735	2.7491	8.6949	3.74e-17	5.97e-16	28.2052
IL10RA	-1.16166	1.16166	6.17224	-8.68921	3.91e-17	6.22e-16	28.1618
MLLT10	0.509253	0.509253	5.06907	8.68261	4.11e-17	6.53e-16	28.1115
MACF1	0.654413	0.654413	7.27237	8.68	4.2e-17	6.64e-16	28.0916
KIF2A	0.581555	0.581555	5.85325	8.67667	4.31e-17	6.8e-16	28.0662
ZNF573	0.549393	0.549393	3.8485	8.67494	4.36e-17	6.89e-16	28.0531
ARHGAP11A	0.634175	0.634175	3.59258	8.66809	4.6e-17	7.26e-16	28.001
FEM1B	0.63652	0.63652	6.73905	8.66496	4.72e-17	7.43e-16	27.9771
DDX11	0.601544	0.601544	5.18217	8.65844	4.96e-17	7.8e-16	27.9276
ARGLU1	0.522876	0.522876	7.82041	8.65457	5.11e-17	8.01e-16	27.8982
MAP4K5	0.568073	0.568073	6.55298	8.65201	5.21e-17	8.16e-16	27.8787
MATR3	0.623966	0.623966	2.72797	8.63737	5.84e-17	9.11e-16	27.7675
SCAPER	0.614252	0.614252	3.36109	8.63422	5.98e-17	9.32e-16	27.7437
RBFOX2	0.55935	0.55935	7.89986	8.63141	6.11e-17	9.49e-16	27.7224
NUF2	1.14215	1.14215	5.45057	8.62778	6.29e-17	9.75e-16	27.6948
VAMP5	-0.750978	0.750978	6.9488	-8.62374	6.49e-17	1e-15	27.6642
ECSCR	-0.737298	0.737298	4.82896	-8.62413	6.47e-17	1e-15	27.6671
PSMB10	-0.677275	0.677275	6.75064	-8.61644	6.86e-17	1.06e-15	27.6089
MFSD5	-0.549718	0.549718	6.26281	-8.61432	6.98e-17	1.07e-15	27.5929
RNF169	0.53525	0.53525	5.81392	8.6121	7.1e-17	1.09e-15	27.576
C5orf51	0.517849	0.517849	6.41739	8.6091	7.26e-17	1.11e-15	27.5533
FCGRT	-0.689787	0.689787	8.46022	-8.60405	7.55e-17	1.15e-15	27.5151
LILRB3	-0.569289	0.569289	4.49278	-8.60443	7.53e-17	1.15e-15	27.518
DLG1	0.540263	0.540263	6.22172	8.6046	7.52e-17	1.15e-15	27.5193
C1QC	-1.22377	1.22377	10.3182	-8.60091	7.74e-17	1.18e-15	27.4913
MICAL3	0.839763	0.839763	3.82262	8.59812	7.91e-17	1.2e-15	27.4703
RELB	-0.606027	0.606027	4.23341	-8.5919	8.29e-17	1.25e-15	27.4232
C2orf68	0.518586	0.518586	5.69626	8.59039	8.39e-17	1.27e-15	27.4118
OFD1	0.540508	0.540508	6.5249	8.58359	8.84e-17	1.33e-15	27.3605
LMBRD2	0.583074	0.583074	5.38166	8.58082	9.03e-17	1.35e-15	27.3395
E2F7	1.15949	1.15949	4.1047	8.57853	9.19e-17	1.37e-15	27.3223
FBXO21	0.590709	0.590709	6.43	8.57749	9.27e-17	1.38e-15	27.3145
DCUN1D4	0.522984	0.522984	6.12182	8.5771	9.29e-17	1.39e-15	27.3115
NUSAP1	1.10144	1.10144	7.54267	8.5741	9.51e-17	1.42e-15	27.2889
NDE1	0.644331	0.644331	5.37858	8.57123	9.72e-17	1.44e-15	27.2672
AADAT	0.552913	0.552913	4.54334	8.5653	1.02e-16	1.51e-15	27.2225
SELPLG	-0.932011	0.932011	5.41087	-8.56351	1.03e-16	1.52e-15	27.209
CTSC	-1.07492	1.07492	7.62523	-8.5631	1.04e-16	1.53e-15	27.2059
IPO5P1	0.574681	0.574681	2.93221	8.54856	1.16e-16	1.7e-15	27.0964
TMEM209	0.543239	0.543239	5.11666	8.54521	1.19e-16	1.74e-15	27.0711
PIK3R5	-0.70561	0.70561	3.01085	-8.53944	1.24e-16	1.82e-15	27.0277
NPC2	-0.563004	0.563004	9.75551	-8.53645	1.27e-16	1.86e-15	27.0053
THAP10	0.6847	0.6847	5.0454	8.53514	1.28e-16	1.87e-15	26.9954
CST7	-1.18657	1.18657	4.00442	-8.53285	1.31e-16	1.91e-15	26.9782
PCNA	0.622947	0.622947	9.54144	8.53151	1.32e-16	1.92e-15	26.9682
FUCA1	-0.815208	0.815208	7.57686	-8.53126	1.32e-16	1.93e-15	26.9663
N4BP2	0.605431	0.605431	4.76628	8.53117	1.32e-16	1.93e-15	26.9656
RBM4B	0.553543	0.553543	4.6846	8.52865	1.35e-16	1.96e-15	26.9467
ORC6	0.634281	0.634281	5.95542	8.52756	1.36e-16	1.97e-15	26.9385
AGTRAP	-0.621524	0.621524	6.39565	-8.52795	1.36e-16	1.97e-15	26.9414
PNISR	0.569075	0.569075	6.92352	8.52765	1.36e-16	1.97e-15	26.9391
ANLN	1.33063	1.33063	6.97355	8.51594	1.49e-16	2.15e-15	26.8512
CSF2RB	-1.18815	1.18815	4.70165	-8.50922	1.56e-16	2.25e-15	26.8007
SMARCC2	0.559812	0.559812	6.64272	8.50869	1.57e-16	2.26e-15	26.7968
CSTA	-1.28764	1.28764	5.35701	-8.50736	1.59e-16	2.28e-15	26.7869
GTSE1	0.633897	0.633897	6.00918	8.50145	1.66e-16	2.38e-15	26.7425
VSIG4	-1.37296	1.37296	7.90428	-8.49911	1.69e-16	2.42e-15	26.725
SNX20	-0.729384	0.729384	2.861	-8.49897	1.69e-16	2.42e-15	26.7239
NUDCD1	0.518044	0.518044	5.62007	8.49909	1.69e-16	2.42e-15	26.7248
DLG3	0.536196	0.536196	4.09789	8.49007	1.81e-16	2.58e-15	26.6572
ANKRD36	0.550785	0.550785	3.40744	8.48299	1.91e-16	2.71e-15	26.6043
SLC35D1	0.565852	0.565852	5.53308	8.47906	1.97e-16	2.79e-15	26.5749
RNPC3	0.540134	0.540134	4.76631	8.47863	1.98e-16	2.8e-15	26.5717
NBEA	0.906779	0.906779	3.79338	8.47664	2.01e-16	2.83e-15	26.5567
HSD3B7	-1.14902	1.14902	6.06095	-8.47564	2.02e-16	2.85e-15	26.5493
INTU	0.821881	0.821881	3.65859	8.47124	2.09e-16	2.94e-15	26.5164
RAC2	-1.00953	1.00953	6.60451	-8.46718	2.16e-16	3.02e-15	26.4861
UBXN2B	0.561557	0.561557	5.72499	8.46575	2.18e-16	3.05e-15	26.4753
ZNF793	0.611523	0.611523	3.97433	8.4653	2.19e-16	3.06e-15	26.472
C1R	-1.07811	1.07811	9.3349	-8.46264	2.23e-16	3.12e-15	26.4521
SSX2IP	0.773338	0.773338	4.60507	8.4593	2.29e-16	3.19e-15	26.4272
DZIP3	0.556373	0.556373	4.86958	8.45465	2.37e-16	3.29e-15	26.3925
USP13	0.575968	0.575968	5.76573	8.45416	2.38e-16	3.3e-15	26.3888
C17orf51	0.560778	0.560778	4.45839	8.45093	2.44e-16	3.38e-15	26.3647
KDM3B	0.590618	0.590618	6.2627	8.4424	2.6e-16	3.59e-15	26.3011
BRPF3	0.525194	0.525194	3.79055	8.44044	2.64e-16	3.64e-15	26.2865
NEK2	0.935194	0.935194	4.48577	8.43255	2.81e-16	3.86e-15	26.2277
KIF18B	1.02012	1.02012	5.76719	8.43113	2.84e-16	3.9e-15	26.2171
SACS	0.738648	0.738648	6.17071	8.4301	2.86e-16	3.93e-15	26.2094
FANCA	0.56904	0.56904	2.92909	8.42896	2.88e-16	3.96e-15	26.201
CHEK1	0.657291	0.657291	4.17988	8.42638	2.94e-16	4.03e-15	26.1817
CCNF	0.60025	0.60025	4.59424	8.41794	3.14e-16	4.28e-15	26.1189
KIAA0895	0.625513	0.625513	2.86958	8.41715	3.15e-16	4.3e-15	26.1131
AJUBA	0.837786	0.837786	4.0904	8.4144	3.22e-16	4.38e-15	26.0927
CHAMP1	0.717088	0.717088	5.911	8.40928	3.35e-16	4.54e-15	26.0546
CHAF1A	0.608707	0.608707	5.58034	8.39916	3.62e-16	4.88e-15	25.9794
METTL4	0.52465	0.52465	4.82344	8.39101	3.85e-16	5.18e-15	25.9189
LILRB4	-0.951689	0.951689	3.71412	-8.38435	4.04e-16	5.42e-15	25.8695
F13A1	-1.52246	1.52246	8.50008	-8.38187	4.12e-16	5.52e-15	25.8511
LY96	-0.907788	0.907788	8.17413	-8.37707	4.27e-16	5.71e-15	25.8155
GTF2H2B	0.563548	0.563548	4.23689	8.37564	4.32e-16	5.76e-15	25.8049
ZBTB44	0.54507	0.54507	6.16863	8.37529	4.33e-16	5.77e-15	25.8024
CFD	-1.80102	1.80102	7.57983	-8.37209	4.44e-16	5.9e-15	25.7786
KLF3-AS1	0.978191	0.978191	3.01512	8.36675	4.62e-16	6.13e-15	25.7391
PFAS	0.647788	0.647788	5.59612	8.36641	4.63e-16	6.13e-15	25.7365
PARVG	-0.721669	0.721669	3.76192	-8.36299	4.75e-16	6.28e-15	25.7113
NCOA2	0.629979	0.629979	5.8752	8.3597	4.87e-16	6.43e-15	25.6869
ULK2	0.78322	0.78322	4.71699	8.35871	4.91e-16	6.47e-15	25.6796
CORO1A	-1.05423	1.05423	6.03192	-8.35738	4.96e-16	6.53e-15	25.6698
CENPU	0.915748	0.915748	6.23756	8.3508	5.21e-16	6.85e-15	25.6211
ZBTB37	0.500793	0.500793	2.89142	8.34324	5.52e-16	7.23e-15	25.5652
RICTOR	0.561309	0.561309	6.24963	8.34104	5.61e-16	7.34e-15	25.549
GPX1	-0.552816	0.552816	10.2041	-8.32841	6.17e-16	8.06e-15	25.4558
TNRC6C	0.558636	0.558636	3.65946	8.32659	6.25e-16	8.16e-15	25.4423
UHRF2	0.540319	0.540319	7.10464	8.32501	6.33e-16	8.24e-15	25.4307
PRPSAP2	0.554859	0.554859	6.73561	8.32358	6.4e-16	8.31e-15	25.4201
LILRB1	-0.841951	0.841951	4.43412	-8.32265	6.44e-16	8.36e-15	25.4133
DPP7	-0.554309	0.554309	6.39285	-8.32161	6.49e-16	8.42e-15	25.4056
ACADM	0.50377	0.50377	7.13056	8.32034	6.55e-16	8.49e-15	25.3963
KBTBD7	0.542048	0.542048	3.86999	8.30946	7.11e-16	9.16e-15	25.3161
TMSB10	-0.5472	0.5472	13.7482	-8.30749	7.22e-16	9.27e-15	25.3016
CMTM7	-0.710718	0.710718	5.73378	-8.30551	7.33e-16	9.41e-15	25.287
ZNF558	0.570911	0.570911	5.64997	8.29934	7.67e-16	9.82e-15	25.2416
C8orf88	1.0711	1.0711	6.17603	8.29833	7.73e-16	9.89e-15	25.2342
LILRB5	-1.00622	1.00622	3.78766	-8.28931	8.27e-16	1.06e-14	25.1678
MED13L	0.500857	0.500857	6.02473	8.2864	8.45e-16	1.08e-14	25.1465
MTMR12	0.501545	0.501545	6.37879	8.28475	8.56e-16	1.09e-14	25.1344
ZNF700	0.683451	0.683451	5.74554	8.28294	8.68e-16	1.1e-14	25.1211
ZNF136	0.581345	0.581345	5.41722	8.27911	8.93e-16	1.13e-14	25.0929
CSTF2	0.518197	0.518197	5.1252	8.27971	8.89e-16	1.13e-14	25.0974
CERS6	0.553377	0.553377	5.6883	8.27517	9.2e-16	1.16e-14	25.064
ICA1L	0.55271	0.55271	3.2008	8.27444	9.25e-16	1.17e-14	25.0586
AASS	0.57258	0.57258	3.71779	8.2695	9.6e-16	1.21e-14	25.0224
PGAP1	0.706934	0.706934	4.29956	8.26744	9.75e-16	1.23e-14	25.0073
SLC25A29	0.592968	0.592968	5.09695	8.26558	9.88e-16	1.24e-14	24.9936
PRIMPOL	0.577247	0.577247	5.7645	8.25812	1.04e-15	1.31e-14	24.9389
HLA-DMB	-1.01032	1.01032	7.41195	-8.25532	1.07e-15	1.33e-14	24.9184
TMEM176B	-1.1843	1.1843	8.33185	-8.25394	1.08e-15	1.35e-14	24.9083
CD163L1	-0.880626	0.880626	4.56065	-8.25152	1.1e-15	1.37e-14	24.8906
DSN1	0.699422	0.699422	5.70597	8.25001	1.11e-15	1.38e-14	24.8796
IPO5	0.557104	0.557104	7.52193	8.24894	1.12e-15	1.39e-14	24.8717
RPS6KA5	0.686149	0.686149	3.86698	8.2462	1.14e-15	1.42e-14	24.8517
MFNG	-0.640907	0.640907	4.36114	-8.24078	1.19e-15	1.47e-14	24.812
FBXO5	0.789187	0.789187	5.9203	8.23529	1.24e-15	1.53e-14	24.7718
ATP7A	0.53118	0.53118	5.42803	8.23245	1.27e-15	1.56e-14	24.7511
ZNF462	0.60515	0.60515	4.95448	8.23106	1.28e-15	1.57e-14	24.7409
PSTPIP1	-0.693844	0.693844	2.98626	-8.22962	1.29e-15	1.59e-14	24.7304
KIAA2026	0.515625	0.515625	5.05766	8.22951	1.29e-15	1.59e-14	24.7296
KDM6A	0.605924	0.605924	5.22381	8.22871	1.3e-15	1.6e-14	24.7237
FXYD5	-0.943312	0.943312	7.70593	-8.22382	1.35e-15	1.65e-14	24.688
PLA2G15	-0.638691	0.638691	5.68372	-8.22327	1.36e-15	1.66e-14	24.684
TBXAS1	-0.678302	0.678302	3.45958	-8.21103	1.48e-15	1.81e-14	24.5946
TAF1A	0.587163	0.587163	4.16237	8.2086	1.51e-15	1.84e-14	24.5769
TSPYL4	0.63562	0.63562	6.69993	8.20489	1.55e-15	1.88e-14	24.5499
SPICE1	0.510897	0.510897	3.54444	8.2052	1.55e-15	1.88e-14	24.5522
CD53	-1.00761	1.00761	6.81215	-8.20186	1.59e-15	1.92e-14	24.5278
KATNAL1	0.593923	0.593923	5.06329	8.19718	1.65e-15	1.99e-14	24.4937
SLC15A3	-0.695011	0.695011	5.56709	-8.19232	1.71e-15	2.06e-14	24.4583
ARHGAP9	-0.838872	0.838872	4.53041	-8.18623	1.79e-15	2.15e-14	24.4139
MPEG1	-1.09508	1.09508	7.18522	-8.18177	1.85e-15	2.21e-14	24.3815
POLD3	0.546491	0.546491	5.67498	8.17955	1.88e-15	2.25e-14	24.3654
YPEL1	0.601284	0.601284	2.73268	8.17016	2.01e-15	2.41e-14	24.2971
IL18	-0.973456	0.973456	3.95694	-8.16533	2.08e-15	2.49e-14	24.262
THEMIS2	-0.969166	0.969166	5.6555	-8.1592	2.18e-15	2.6e-14	24.2175
MAD2L1	0.855965	0.855965	5.70988	8.15682	2.22e-15	2.65e-14	24.2002
PKP4	0.510201	0.510201	5.37498	8.1565	2.23e-15	2.65e-14	24.1979
GPRASP1	1.05787	1.05787	4.33496	8.15446	2.26e-15	2.69e-14	24.1831
CDCA4	0.63958	0.63958	6.81124	8.15356	2.27e-15	2.7e-14	24.1766
CD74	-1.04443	1.04443	10.6206	-8.15279	2.29e-15	2.71e-14	24.171
CDC6	0.806328	0.806328	4.2511	8.15132	2.31e-15	2.74e-14	24.1603
CTSS	-0.966179	0.966179	7.27369	-8.13352	2.64e-15	3.1e-14	24.0313
TYMP	-0.862129	0.862129	5.72877	-8.12287	2.85e-15	3.33e-14	23.9542
GNE	0.520621	0.520621	6.09295	8.12065	2.9e-15	3.38e-14	23.9382
DHX35	0.534561	0.534561	4.22875	8.11847	2.95e-15	3.43e-14	23.9224
CHD9	0.544666	0.544666	5.88127	8.11762	2.97e-15	3.45e-14	23.9163
LRP6	0.680241	0.680241	5.45141	8.11468	3.03e-15	3.51e-14	23.895
ZNF658	0.620343	0.620343	2.89656	8.11321	3.07e-15	3.55e-14	23.8844
IQGAP3	0.79429	0.79429	4.35832	8.1075	3.2e-15	3.69e-14	23.8431
CDK2	0.639669	0.639669	5.60942	8.10309	3.3e-15	3.81e-14	23.8113
CKS1B	0.591501	0.591501	7.84716	8.10284	3.31e-15	3.81e-14	23.8095
NCAPG	0.98141	0.98141	6.08291	8.10104	3.35e-15	3.86e-14	23.7965
CD163	-1.21697	1.21697	7.83842	-8.09867	3.41e-15	3.91e-14	23.7794
ADNP2	0.502729	0.502729	6.39731	8.09767	3.44e-15	3.94e-14	23.7722
MAP4K3	0.508196	0.508196	6.16025	8.08762	3.7e-15	4.23e-14	23.6997
FLCN	0.590574	0.590574	5.14361	8.08357	3.81e-15	4.36e-14	23.6705
ERCC4	0.522553	0.522553	3.44396	8.08034	3.9e-15	4.46e-14	23.6473
FANCG	0.612665	0.612665	5.66127	8.07551	4.05e-15	4.61e-14	23.6124
UHRF1	0.990275	0.990275	5.98969	8.0747	4.07e-15	4.63e-14	23.6066
HMG20A	0.508341	0.508341	5.95251	8.07463	4.07e-15	4.63e-14	23.6061
ZNF718	0.538414	0.538414	2.86171	8.0728	4.13e-15	4.69e-14	23.5929
KNSTRN	0.772417	0.772417	5.76224	8.07169	4.16e-15	4.72e-14	23.585
CAND2	0.955187	0.955187	4.25329	8.07012	4.21e-15	4.77e-14	23.5736
FAM120C	0.583168	0.583168	4.47294	8.06558	4.35e-15	4.92e-14	23.541
ZNF432	0.537804	0.537804	5.54596	8.05968	4.54e-15	5.13e-14	23.4986
TECPR2	0.5266	0.5266	5.39619	8.05895	4.57e-15	5.15e-14	23.4933
PLEK	-1.09484	1.09484	6.18903	-8.05797	4.6e-15	5.18e-14	23.4863
STARD9	0.552503	0.552503	3.85714	8.05553	4.69e-15	5.27e-14	23.4687
MTERF2	0.533186	0.533186	5.02026	8.05046	4.86e-15	5.46e-14	23.4323
TXLNG	0.652298	0.652298	5.62565	8.04976	4.89e-15	5.48e-14	23.4273
SALL2	0.987386	0.987386	3.66295	8.04859	4.93e-15	5.53e-14	23.4189
PRKAB2	0.679158	0.679158	6.07264	8.04313	5.13e-15	5.74e-14	23.3797
ZNF232	0.599294	0.599294	4.92574	8.04297	5.14e-15	5.75e-14	23.3785
CDC7	0.927952	0.927952	5.06552	8.03697	5.37e-15	5.99e-14	23.3355
MAGEF1	0.518493	0.518493	6.75336	8.02815	5.73e-15	6.37e-14	23.2723
ZSCAN26	0.505088	0.505088	5.34485	8.02681	5.78e-15	6.43e-14	23.2627
USP31	0.514059	0.514059	4.89588	8.02162	6.01e-15	6.66e-14	23.2255
CHAF1B	0.60143	0.60143	4.72537	8.01874	6.13e-15	6.79e-14	23.2048
MIS18A	0.532983	0.532983	5.78387	8.01725	6.2e-15	6.85e-14	23.1942
PRF1	-1.02249	1.02249	4.29587	-8.0163	6.24e-15	6.89e-14	23.1874
LRRC32	-1.26719	1.26719	6.49462	-8.01161	6.46e-15	7.11e-14	23.1539
PRIM1	0.793181	0.793181	5.38473	8.01075	6.5e-15	7.15e-14	23.1477
BRCA1	0.522527	0.522527	4.66691	8.01007	6.54e-15	7.18e-14	23.1428
IRF5	-0.535461	0.535461	3.28702	-8.00951	6.56e-15	7.21e-14	23.1388
ZNF618	0.688298	0.688298	5.73704	8.00847	6.61e-15	7.26e-14	23.1314
CD300C	-0.622437	0.622437	2.83735	-8.00368	6.85e-15	7.5e-14	23.0971
GPR137C	0.532401	0.532401	2.51881	8.00253	6.91e-15	7.55e-14	23.0889
CCL4	-1.17382	1.17382	5.43266	-7.98727	7.72e-15	8.39e-14	22.9799
DHRS13	0.549905	0.549905	3.34333	7.98579	7.8e-15	8.47e-14	22.9694
HLA-DRB6	-0.896845	0.896845	4.52359	-7.98132	8.06e-15	8.73e-14	22.9374
ZNF532	0.646882	0.646882	6.36839	7.97637	8.36e-15	9.04e-14	22.9021
CLIC4	0.587805	0.587805	9.91587	7.97181	8.64e-15	9.32e-14	22.8697
MMP19	-0.972195	0.972195	3.86141	-7.97075	8.71e-15	9.38e-14	22.8621
CDK1	0.93027	0.93027	6.59242	7.96164	9.3e-15	1e-13	22.7972
FNBP1L	0.979836	0.979836	6.24624	7.94381	1.06e-14	1.13e-13	22.6704
MYEF2	0.902714	0.902714	3.27762	7.93606	1.12e-14	1.2e-13	22.6153
LCP2	-0.828417	0.828417	4.62757	-7.93159	1.16e-14	1.23e-13	22.5836
DENND2D	-0.80211	0.80211	3.94388	-7.93174	1.16e-14	1.23e-13	22.5846
CD86	-0.954213	0.954213	4.92213	-7.92996	1.17e-14	1.25e-13	22.5721
CROCCP2	0.531243	0.531243	5.84335	7.92425	1.22e-14	1.29e-13	22.5315
MAP2K4	0.512482	0.512482	6.20883	7.92499	1.21e-14	1.29e-13	22.5367
FTX	0.654226	0.654226	4.76717	7.92219	1.24e-14	1.31e-13	22.5169
CD52	-1.26994	1.26994	5.72849	-7.92156	1.24e-14	1.32e-13	22.5124
AMOTL1	0.617579	0.617579	6.44018	7.92144	1.25e-14	1.32e-13	22.5116
CKAP2L	0.828248	0.828248	4.95569	7.91912	1.27e-14	1.33e-13	22.4952
CCNA2	0.888532	0.888532	5.85384	7.91321	1.32e-14	1.39e-13	22.4533
C1S	-1.10775	1.10775	9.47892	-7.91161	1.34e-14	1.4e-13	22.4419
IL15RA	-0.94368	0.94368	5.02985	-7.91194	1.33e-14	1.4e-13	22.4442
GIMAP1	-0.663916	0.663916	4.16327	-7.91265	1.33e-14	1.4e-13	22.4493
BCL9	0.508414	0.508414	3.8714	7.91218	1.33e-14	1.4e-13	22.4459
CCL5	-1.39011	1.39011	6.3677	-7.9085	1.37e-14	1.43e-13	22.4199
KIFC1	0.812626	0.812626	5.70312	7.90768	1.38e-14	1.44e-13	22.4141
ZNF140	0.533197	0.533197	5.09915	7.90646	1.39e-14	1.45e-13	22.4055
LYL1	-0.516728	0.516728	5.16646	-7.90069	1.45e-14	1.51e-13	22.3646
ARRB2	-0.624664	0.624664	6.11931	-7.89669	1.49e-14	1.55e-13	22.3363
BRCA2	0.502175	0.502175	3.11548	7.89394	1.52e-14	1.58e-13	22.3168
KCNJ5	-0.563999	0.563999	3.29824	-7.89066	1.56e-14	1.62e-13	22.2937
KCTD3	0.52108	0.52108	6.62219	7.89007	1.56e-14	1.62e-13	22.2895
WDR6	0.552361	0.552361	7.10144	7.8897	1.57e-14	1.63e-13	22.2869
NNT-AS1	0.625717	0.625717	6.00272	7.88866	1.58e-14	1.64e-13	22.2796
TTK	1.14798	1.14798	5.0892	7.88794	1.59e-14	1.65e-13	22.2744
CLEC4G	-1.16359	1.16359	2.6314	-7.88497	1.62e-14	1.68e-13	22.2535
MSANTD2	0.584614	0.584614	5.77712	7.88366	1.64e-14	1.69e-13	22.2443
MCM7	0.542877	0.542877	7.85544	7.8829	1.65e-14	1.7e-13	22.2389
CAAP1	0.516159	0.516159	5.71348	7.88293	1.65e-14	1.7e-13	22.2391
EGFL7	-0.762423	0.762423	5.82886	-7.88054	1.67e-14	1.73e-13	22.2222
CTSD	-0.594249	0.594249	9.05623	-7.87961	1.68e-14	1.74e-13	22.2157
STAT4	-0.723554	0.723554	2.55927	-7.87097	1.79e-14	1.84e-13	22.1547
MYO1G	-0.740531	0.740531	3.62831	-7.86968	1.81e-14	1.86e-13	22.1455
AK1	-0.578648	0.578648	6.62641	-7.86819	1.83e-14	1.88e-13	22.135
EVI2B	-1.04971	1.04971	6.01004	-7.86569	1.86e-14	1.91e-13	22.1174
C2	-1.14189	1.14189	5.88302	-7.86399	1.89e-14	1.93e-13	22.1054
CABLES2	0.607213	0.607213	5.02734	7.85475	2.02e-14	2.06e-13	22.0403
COX10-AS1	0.594481	0.594481	2.70164	7.85421	2.02e-14	2.06e-13	22.0365
IL2RG	-1.14545	1.14545	4.47724	-7.85086	2.07e-14	2.11e-13	22.013
UPF3A	0.510749	0.510749	6.51581	7.84426	2.17e-14	2.21e-13	21.9665
WWTR1	0.564641	0.564641	8.11709	7.8425	2.2e-14	2.23e-13	21.9541
LIG1	0.564943	0.564943	5.44951	7.84195	2.21e-14	2.24e-13	21.9502
SECTM1	-0.838607	0.838607	5.33863	-7.84065	2.23e-14	2.26e-13	21.9411
TIMD4	-1.15638	1.15638	2.49601	-7.83489	2.32e-14	2.35e-13	21.9006
TWISTNB	0.512464	0.512464	5.7163	7.82938	2.42e-14	2.43e-13	21.8619
PCMTD2	0.502378	0.502378	6.81049	7.82788	2.44e-14	2.46e-13	21.8514
SELL	-1.04093	1.04093	3.4703	-7.82027	2.58e-14	2.59e-13	21.7979
FAM8A1	0.536702	0.536702	7.46369	7.81947	2.6e-14	2.61e-13	21.7923
PHF19	0.653375	0.653375	6.16255	7.81535	2.67e-14	2.68e-13	21.7634
IFITM3	-0.531981	0.531981	11.4585	-7.81024	2.77e-14	2.77e-13	21.7275
DOK3	-0.510882	0.510882	3.12709	-7.80716	2.84e-14	2.83e-13	21.706
ARHGEF26	0.929945	0.929945	3.64445	7.80655	2.85e-14	2.84e-13	21.7017
SOWAHC	0.692292	0.692292	6.00248	7.80604	2.86e-14	2.85e-13	21.6981
CHML	0.750354	0.750354	4.05645	7.80506	2.88e-14	2.87e-13	21.6912
ANKRD50	0.717816	0.717816	6.11801	7.80411	2.9e-14	2.89e-13	21.6846
MEF2A	0.57307	0.57307	7.03764	7.79948	3e-14	2.98e-13	21.6522
TIGD7	0.642605	0.642605	3.29998	7.7914	3.17e-14	3.15e-13	21.5957
ROCK1	0.508245	0.508245	6.86052	7.79087	3.19e-14	3.16e-13	21.5919
POGK	0.507063	0.507063	5.99019	7.7903	3.2e-14	3.17e-13	21.5879
CLEC4GP1	-0.701122	0.701122	1.96705	-7.7893	3.22e-14	3.19e-13	21.5809
GKAP1	0.861503	0.861503	3.78407	7.78893	3.23e-14	3.2e-13	21.5783
CR1	-0.85925	0.85925	2.99598	-7.78859	3.24e-14	3.2e-13	21.576
RECQL4	0.605458	0.605458	4.7736	7.78869	3.24e-14	3.2e-13	21.5767
IL6	-1.4413	1.4413	3.58448	-7.78785	3.26e-14	3.22e-13	21.5708
CTPS2	0.63791	0.63791	5.33065	7.78164	3.4e-14	3.35e-13	21.5274
FAM131A	0.548372	0.548372	4.60674	7.78047	3.43e-14	3.38e-13	21.5192
EIF3L	0.502975	0.502975	10.1985	7.77616	3.54e-14	3.48e-13	21.4891
POLE2	0.678134	0.678134	3.82676	7.76991	3.7e-14	3.63e-13	21.4454
HOTAIR	1.25741	1.25741	3.21723	7.76847	3.74e-14	3.67e-13	21.4354
IL2RA	-0.960392	0.960392	3.30476	-7.76815	3.75e-14	3.67e-13	21.4331
ST5	0.66496	0.66496	6.4638	7.76216	3.91e-14	3.83e-13	21.3914
WNK3	0.612887	0.612887	2.21067	7.76087	3.95e-14	3.85e-13	21.3823
DENND1C	-0.557183	0.557183	3.63097	-7.75481	4.12e-14	4.02e-13	21.3401
KIF18A	0.825471	0.825471	3.92014	7.75298	4.18e-14	4.07e-13	21.3273
BLVRB	-0.566089	0.566089	8.35735	-7.75261	4.19e-14	4.07e-13	21.3247
SETBP1	0.970953	0.970953	5.46905	7.74847	4.31e-14	4.19e-13	21.2959
FAM185A	0.524675	0.524675	4.61485	7.74451	4.44e-14	4.3e-13	21.2684
CEP83	0.594215	0.594215	3.81666	7.73444	4.77e-14	4.6e-13	21.1982
PSPH	0.874619	0.874619	5.11554	7.72965	4.93e-14	4.75e-13	21.1649
SLCO2B1	-0.944561	0.944561	5.8607	-7.72882	4.96e-14	4.78e-13	21.1592
ITGAM	-0.927926	0.927926	5.93613	-7.72643	5.04e-14	4.86e-13	21.1426
PLAC9	-1.39167	1.39167	6.07278	-7.7247	5.11e-14	4.92e-13	21.1306
RNF38	0.578091	0.578091	6.38009	7.72151	5.22e-14	5.02e-13	21.1084
NIPA1	0.529195	0.529195	3.85139	7.7108	5.64e-14	5.41e-13	21.034
TRIM9	0.914202	0.914202	3.37388	7.70984	5.68e-14	5.44e-13	21.0274
TOP3A	0.541827	0.541827	4.42415	7.70986	5.67e-14	5.44e-13	21.0275
MAGEE1	0.514491	0.514491	3.67799	7.70607	5.83e-14	5.57e-13	21.0012
FAM217B	0.668227	0.668227	5.26611	7.702	6e-14	5.72e-13	20.973
C4orf46	0.60857	0.60857	5.61886	7.69934	6.11e-14	5.82e-13	20.9545
PGM2	0.528608	0.528608	6.41072	7.69571	6.27e-14	5.96e-13	20.9294
NCBP1	0.514838	0.514838	5.61877	7.69013	6.53e-14	6.19e-13	20.8908
DENND4C	0.515367	0.515367	5.96761	7.68085	6.97e-14	6.59e-13	20.8265
TCF19	0.915807	0.915807	6.3842	7.67639	7.19e-14	6.79e-13	20.7957
TSPAN4	-0.54985	0.54985	6.92267	-7.67203	7.42e-14	6.99e-13	20.7656
SPI1	-0.693471	0.693471	5.17016	-7.67116	7.46e-14	7.03e-13	20.7596
ITGB3BP	0.52589	0.52589	6.66605	7.66815	7.62e-14	7.17e-13	20.7388
CSF3R	-0.656434	0.656434	3.42729	-7.66665	7.7e-14	7.24e-13	20.7284
ZNF738	0.624263	0.624263	4.77892	7.66649	7.71e-14	7.24e-13	20.7273
OSTF1	-0.644491	0.644491	7.09199	-7.66352	7.88e-14	7.38e-13	20.7068
SPC25	0.752059	0.752059	4.06056	7.66048	8.05e-14	7.54e-13	20.6858
GADD45B	-0.79097	0.79097	7.4053	-7.65981	8.08e-14	7.57e-13	20.6812
HAVCR2	-0.760307	0.760307	4.38753	-7.65904	8.13e-14	7.61e-13	20.6759
KIF4A	1.1128	1.1128	5.49272	7.64376	9.05e-14	8.43e-13	20.5705
ESPL1	0.728993	0.728993	4.3707	7.63881	9.37e-14	8.71e-13	20.5364
OIP5	0.828045	0.828045	4.16007	7.63615	9.55e-14	8.87e-13	20.5181
ZFAND1	0.604116	0.604116	6.11079	7.62932	1e-13	9.27e-13	20.4711
KAT6B	0.543259	0.543259	4.89406	7.62931	1e-13	9.27e-13	20.471
JAK3	-0.794473	0.794473	3.55187	-7.62606	1.03e-13	9.48e-13	20.4487
IGSF9B	0.71118	0.71118	2.59639	7.62595	1.03e-13	9.48e-13	20.448
SIN3B	0.500926	0.500926	5.67405	7.61737	1.09e-13	1e-12	20.3889
C3AR1	-0.875381	0.875381	7.09126	-7.60868	1.16e-13	1.06e-12	20.3293
ADAP2	-0.828342	0.828342	6.45569	-7.60867	1.16e-13	1.06e-12	20.3292
GBGT1	-0.587425	0.587425	4.26218	-7.60761	1.17e-13	1.07e-12	20.3219
SERPING1	-1.06894	1.06894	9.20999	-7.60368	1.2e-13	1.1e-12	20.295
CD300A	-0.874912	0.874912	4.5575	-7.59722	1.26e-13	1.15e-12	20.2507
SPAG5	0.79198	0.79198	5.4461	7.58584	1.36e-13	1.23e-12	20.1727
PABPC4L	0.900962	0.900962	3.61328	7.58143	1.4e-13	1.27e-12	20.1425
CXCL16	-0.825985	0.825985	6.31377	-7.57687	1.45e-13	1.31e-12	20.1114
TBC1D32	0.502264	0.502264	3.04321	7.57498	1.47e-13	1.33e-12	20.0984
TNFSF8	-0.578112	0.578112	2.62599	-7.57182	1.5e-13	1.35e-12	20.0768
LGMN	-0.701494	0.701494	9.27077	-7.56819	1.54e-13	1.39e-12	20.052
LMNB1	0.762131	0.762131	5.88807	7.56618	1.56e-13	1.4e-12	20.0382
ANKRD46	0.595045	0.595045	5.54596	7.56078	1.62e-13	1.45e-12	20.0014
CTPS1	0.773855	0.773855	6.1867	7.56023	1.63e-13	1.46e-12	19.9976
KIF20A	1.04647	1.04647	6.23343	7.55778	1.65e-13	1.48e-12	19.9809
SCN1B	-0.777447	0.777447	4.87435	-7.55144	1.73e-13	1.55e-12	19.9376
CD72	-0.832795	0.832795	3.48384	-7.54972	1.75e-13	1.56e-12	19.9258
MND1	0.709095	0.709095	4.12408	7.54807	1.77e-13	1.58e-12	19.9146
CRNKL1	0.585376	0.585376	5.6876	7.54787	1.77e-13	1.58e-12	19.9132
TRIM52	0.50514	0.50514	4.87735	7.54779	1.77e-13	1.58e-12	19.9127
C1QTNF1	-0.842123	0.842123	4.50563	-7.5435	1.83e-13	1.63e-12	19.8835
RCCD1	0.513081	0.513081	5.01165	7.53965	1.88e-13	1.67e-12	19.8572
ZC4H2	0.591243	0.591243	4.43149	7.53758	1.91e-13	1.69e-12	19.8431
FAM169A	0.634846	0.634846	1.97636	7.52398	2.09e-13	1.85e-12	19.7505
PTAFR	-0.670952	0.670952	4.76542	-7.5127	2.27e-13	2e-12	19.6739
METRNL	-0.940833	0.940833	8.1359	-7.50765	2.35e-13	2.07e-12	19.6396
CXCL1	-1.43278	1.43278	3.69314	-7.5062	2.37e-13	2.09e-12	19.6297
CEP152	0.600754	0.600754	3.92129	7.50411	2.4e-13	2.12e-12	19.6156
S100A11	-0.576326	0.576326	11.2119	-7.50283	2.43e-13	2.13e-12	19.6068
BMPR1A	0.552458	0.552458	5.5544	7.49539	2.55e-13	2.24e-12	19.5564
DIAPH3	0.770242	0.770242	3.8278	7.48418	2.76e-13	2.42e-12	19.4804
GSTO1	-0.50462	0.50462	9.35014	-7.4794	2.85e-13	2.5e-12	19.4481
LAT2	-0.635145	0.635145	4.31096	-7.47863	2.87e-13	2.51e-12	19.4429
CTSZ	-0.764865	0.764865	8.00863	-7.47094	3.03e-13	2.64e-12	19.3908
RASAL3	-0.640367	0.640367	3.64662	-7.46636	3.12e-13	2.72e-12	19.3599
TTC32	0.567693	0.567693	5.67437	7.46446	3.16e-13	2.76e-12	19.347
RGS10	-0.636448	0.636448	7.35054	-7.46286	3.2e-13	2.79e-12	19.3362
IRF8	-0.89055	0.89055	5.69497	-7.45453	3.39e-13	2.94e-12	19.28
UBE2T	0.90625	0.90625	6.55518	7.45074	3.48e-13	3.02e-12	19.2544
DDHD2	0.535108	0.535108	6.17571	7.44216	3.69e-13	3.19e-12	19.1965
CCR1	-0.967191	0.967191	5.6162	-7.4361	3.85e-13	3.32e-12	19.1557
GINS4	0.54607	0.54607	2.91154	7.4355	3.87e-13	3.33e-12	19.1516
NPTN-IT1	0.755846	0.755846	3.69507	7.43514	3.87e-13	3.34e-12	19.1493
LRRC25	-0.77001	0.77001	3.98948	-7.42786	4.07e-13	3.5e-12	19.1003
CDKN1B	0.510371	0.510371	8.51861	7.4278	4.08e-13	3.5e-12	19.0998
CCL8	-1.18991	1.18991	6.01166	-7.42329	4.2e-13	3.61e-12	19.0695
CSF1	-0.715749	0.715749	5.90871	-7.42207	4.24e-13	3.64e-12	19.0613
DBF4	0.589265	0.589265	5.61547	7.41183	4.55e-13	3.89e-12	18.9924
ZWINT	0.789672	0.789672	7.19177	7.40607	4.73e-13	4.04e-12	18.9538
LRCH2	0.876192	0.876192	3.78248	7.40522	4.76e-13	4.06e-12	18.948
SOGA1	0.508045	0.508045	5.46691	7.40007	4.93e-13	4.2e-12	18.9135
SERPINA1	-1.10835	1.10835	5.23111	-7.39976	4.94e-13	4.21e-12	18.9114
ANKRD10	0.514619	0.514619	7.146	7.39385	5.15e-13	4.38e-12	18.8718
TNFSF13B	-1.01953	1.01953	5.93471	-7.39167	5.23e-13	4.44e-12	18.8571
HMMR	0.979036	0.979036	5.54923	7.38527	5.46e-13	4.63e-12	18.8143
VPS13A	0.577256	0.577256	4.14179	7.3785	5.72e-13	4.84e-12	18.769
IFI27	-1.13814	1.13814	8.41494	-7.37591	5.82e-13	4.92e-12	18.7516
FCGR2A	-0.892275	0.892275	6.5496	-7.37203	5.98e-13	5.05e-12	18.7256
NUBPL	0.50282	0.50282	5.38918	7.36442	6.3e-13	5.3e-12	18.6747
MSI2	0.766962	0.766962	4.27092	7.35717	6.62e-13	5.56e-12	18.6263
DOCK2	-0.778074	0.778074	4.47062	-7.3538	6.77e-13	5.68e-12	18.6038
EMB	-0.90711	0.90711	5.64147	-7.3454	7.17e-13	6.01e-12	18.5478
ASAP2	0.599373	0.599373	6.35675	7.34143	7.37e-13	6.16e-12	18.5213
KPNA5	0.518505	0.518505	5.26816	7.33843	7.52e-13	6.28e-12	18.5014
FOXM1	0.952767	0.952767	5.6206	7.33201	7.86e-13	6.55e-12	18.4586
NAAA	-0.674818	0.674818	5.25463	-7.32082	8.48e-13	7.04e-12	18.3841
ACAT2	0.512166	0.512166	6.2853	7.32047	8.5e-13	7.06e-12	18.3818
ZNF385A	-0.717753	0.717753	5.13519	-7.31252	8.97e-13	7.43e-12	18.3289
LRRC1	0.644209	0.644209	3.91211	7.30447	9.48e-13	7.82e-12	18.2755
FERMT2	0.591984	0.591984	8.37394	7.30178	9.65e-13	7.95e-12	18.2577
DLGAP5	1.08557	1.08557	5.45208	7.29839	9.88e-13	8.13e-12	18.2351
CD3D	-1.1579	1.1579	4.70319	-7.29695	9.97e-13	8.2e-12	18.2256
HYLS1	0.621917	0.621917	5.2483	7.29283	1.03e-12	8.43e-12	18.1982
NINJ2	-0.908136	0.908136	3.82672	-7.29053	1.04e-12	8.55e-12	18.1831
IRF7	-0.613391	0.613391	5.46781	-7.28747	1.06e-12	8.71e-12	18.1627
LRP12	0.667193	0.667193	4.59756	7.28499	1.08e-12	8.86e-12	18.1463
RGS19	-0.526042	0.526042	6.48326	-7.28207	1.1e-12	9.02e-12	18.127
NCF1	-0.57386	0.57386	3.05486	-7.28127	1.11e-12	9.07e-12	18.1217
RAMP3	-0.743167	0.743167	5.33641	-7.27832	1.13e-12	9.25e-12	18.1022
SLMAP	0.925124	0.925124	6.14294	7.27669	1.14e-12	9.34e-12	18.0914
LBR	0.568808	0.568808	7.74375	7.27415	1.16e-12	9.48e-12	18.0746
ZNF439	0.505686	0.505686	3.22948	7.26849	1.21e-12	9.83e-12	18.0371
ZNF704	0.937666	0.937666	5.06024	7.26648	1.23e-12	9.96e-12	18.0238
MS4A7	-0.954681	0.954681	7.21002	-7.26537	1.24e-12	1e-11	18.0165
PABPC1L	0.65507	0.65507	4.48052	7.26475	1.24e-12	1.01e-11	18.0124
NFAT5	0.510921	0.510921	5.74372	7.26313	1.25e-12	1.02e-11	18.0017
NDC80	0.815008	0.815008	6.30032	7.26059	1.28e-12	1.03e-11	17.9849
VGLL4	0.577351	0.577351	7.25693	7.26149	1.27e-12	1.03e-11	17.9909
STMN1	0.623495	0.623495	7.08142	7.25985	1.28e-12	1.04e-11	17.98
GPR161	0.68361	0.68361	5.22589	7.24291	1.44e-12	1.16e-11	17.8683
ACE	-0.597128	0.597128	3.48407	-7.23552	1.51e-12	1.22e-11	17.8196
MYSM1	0.606379	0.606379	5.23939	7.23448	1.52e-12	1.23e-11	17.8127
ALOX5	-0.900554	0.900554	4.82315	-7.23191	1.55e-12	1.25e-11	17.7958
PTPN3	0.700909	0.700909	3.40368	7.23089	1.56e-12	1.25e-11	17.7891
CLEC10A	-0.925198	0.925198	3.87252	-7.2307	1.56e-12	1.26e-11	17.7879
C11orf80	0.626219	0.626219	3.77487	7.22795	1.59e-12	1.28e-11	17.7698
BCL2	0.660555	0.660555	4.75707	7.22635	1.61e-12	1.29e-11	17.7592
DCUN1D2	0.571676	0.571676	5.37312	7.2264	1.61e-12	1.29e-11	17.7596
TPX2	1.03587	1.03587	7.32472	7.22121	1.66e-12	1.33e-11	17.7254
MAP3K8	-0.822542	0.822542	5.41473	-7.21714	1.71e-12	1.37e-11	17.6987
EVA1B	-0.565677	0.565677	6.64662	-7.20988	1.8e-12	1.43e-11	17.651
CDCA2	0.708951	0.708951	4.25998	7.20742	1.83e-12	1.45e-11	17.6348
FAM167B	-0.545772	0.545772	4.59914	-7.20522	1.85e-12	1.47e-11	17.6204
SNRK-AS1	0.518624	0.518624	2.18712	7.20547	1.85e-12	1.47e-11	17.6221
IGSF6	-0.599821	0.599821	3.81032	-7.20436	1.86e-12	1.48e-11	17.6147
DST	0.612141	0.612141	6.95417	7.20024	1.92e-12	1.52e-11	17.5877
SERPINB1	-0.570864	0.570864	6.51262	-7.1979	1.95e-12	1.54e-11	17.5724
HLA-DPB1	-0.874957	0.874957	8.99977	-7.19596	1.97e-12	1.56e-11	17.5597
TPST2	-0.730201	0.730201	6.16866	-7.19086	2.04e-12	1.61e-11	17.5262
ZNF548	0.507242	0.507242	4.59978	7.18983	2.06e-12	1.62e-11	17.5195
ZCCHC14	0.564578	0.564578	6.06459	7.18801	2.08e-12	1.64e-11	17.5075
RAD51-AS1	0.518526	0.518526	3.12129	7.17788	2.23e-12	1.75e-11	17.4413
TCN2	-0.527622	0.527622	5.84451	-7.17175	2.32e-12	1.82e-11	17.4012
LYVE1	-1.50929	1.50929	5.70232	-7.1589	2.53e-12	1.97e-11	17.3172
THY1	-1.02391	1.02391	8.07556	-7.15598	2.58e-12	2.01e-11	17.2982
MPDZ	0.743876	0.743876	5.71347	7.15419	2.61e-12	2.03e-11	17.2865
IGF1R	0.892867	0.892867	5.48319	7.15181	2.65e-12	2.06e-11	17.2709
RENBP	-0.550557	0.550557	3.57881	-7.15014	2.68e-12	2.08e-11	17.26
HMOX1	-0.990299	0.990299	7.38183	-7.14838	2.71e-12	2.1e-11	17.2486
MKI67	0.873112	0.873112	5.48504	7.14584	2.76e-12	2.13e-11	17.232
ZNF300	0.684049	0.684049	4.8656	7.1449	2.78e-12	2.14e-11	17.2259
ORAI3	-0.590819	0.590819	6.60339	-7.14507	2.77e-12	2.14e-11	17.227
RHOH	-0.776071	0.776071	2.49898	-7.14211	2.83e-12	2.18e-11	17.2077
CERCAM	-0.798996	0.798996	6.71635	-7.14012	2.87e-12	2.21e-11	17.1947
S100A8	-1.3324	1.3324	4.85964	-7.13413	2.98e-12	2.29e-11	17.1557
EME1	0.59017	0.59017	4.5782	7.12775	3.11e-12	2.39e-11	17.1143
MPRIP	0.52754	0.52754	7.1366	7.12471	3.18e-12	2.44e-11	17.0945
CASP4	-0.545161	0.545161	5.9988	-7.12214	3.23e-12	2.47e-11	17.0777
FOXN3	0.530523	0.530523	7.02854	7.11941	3.29e-12	2.51e-11	17.06
CDCA7L	0.873318	0.873318	6.3112	7.11851	3.31e-12	2.53e-11	17.0542
TANC1	0.879642	0.879642	5.31729	7.1154	3.38e-12	2.58e-11	17.0339
ARHGEF9	0.598111	0.598111	4.78969	7.11471	3.4e-12	2.59e-11	17.0295
AKR1C1	-1.08779	1.08779	5.13329	-7.11221	3.45e-12	2.63e-11	17.0133
FCGR2B	-1.07376	1.07376	4.60757	-7.1094	3.52e-12	2.67e-11	16.995
EXO1	0.583495	0.583495	4.29142	7.10939	3.52e-12	2.67e-11	16.9949
C3	-1.81285	1.81285	7.4815	-7.10852	3.54e-12	2.68e-11	16.9893
ERCC6L	0.545144	0.545144	3.02849	7.10892	3.53e-12	2.68e-11	16.9919
BTK	-0.543137	0.543137	4.74578	-7.10555	3.61e-12	2.73e-11	16.97
CDCA8	0.858573	0.858573	5.31074	7.10444	3.64e-12	2.75e-11	16.9628
SH3TC1	-0.580348	0.580348	3.73221	-7.09745	3.81e-12	2.88e-11	16.9175
ACP2	-0.505502	0.505502	6.80962	-7.09584	3.85e-12	2.91e-11	16.9071
KIZ	0.505842	0.505842	6.26872	7.09382	3.9e-12	2.94e-11	16.894
PRRT2	0.937509	0.937509	4.32188	7.08745	4.07e-12	3.06e-11	16.8527
INPP5D	-0.614754	0.614754	3.70984	-7.08609	4.11e-12	3.08e-11	16.8439
RARRES1	-1.41007	1.41007	5.16609	-7.08555	4.12e-12	3.09e-11	16.8404
MRC1	-1.09326	1.09326	7.76756	-7.07917	4.3e-12	3.22e-11	16.7991
GORAB	0.541807	0.541807	6.05407	7.07908	4.3e-12	3.22e-11	16.7985
BCL2A1	-1.15722	1.15722	3.98527	-7.07856	4.32e-12	3.23e-11	16.7952
EP300-AS1	0.509428	0.509428	2.38358	7.07471	4.43e-12	3.31e-11	16.7703
DRAM1	-0.856578	0.856578	6.77231	-7.07014	4.57e-12	3.4e-11	16.7408
ARHGDIB	-0.605199	0.605199	8.77036	-7.06977	4.58e-12	3.41e-11	16.7384
NCAM1	1.17721	1.17721	4.4694	7.06567	4.7e-12	3.49e-11	16.7119
FUOM	-0.58766	0.58766	4.3769	-7.063	4.79e-12	3.55e-11	16.6947
GPSM2	0.733434	0.733434	5.77977	7.05374	5.09e-12	3.76e-11	16.6349
FEN1	0.688127	0.688127	7.00837	7.05335	5.1e-12	3.77e-11	16.6324
WDR62	0.525296	0.525296	3.7419	7.04376	5.44e-12	4.01e-11	16.5706
PIK3AP1	-0.82446	0.82446	5.38599	-7.03907	5.61e-12	4.13e-11	16.5405
STOX2	0.74725	0.74725	3.21276	7.03851	5.63e-12	4.14e-11	16.5368
SRGN	-0.807719	0.807719	9.68566	-7.03649	5.7e-12	4.19e-11	16.5238
DHRS3	-0.825982	0.825982	6.65839	-7.03288	5.84e-12	4.28e-11	16.5006
SSBP2	0.626533	0.626533	5.47906	7.03048	5.93e-12	4.35e-11	16.4852
CCNE1	0.769418	0.769418	4.606	7.0282	6.02e-12	4.41e-11	16.4705
KLRB1	-0.815499	0.815499	2.88399	-7.01923	6.39e-12	4.66e-11	16.4129
MEDAG	-1.1913	1.1913	6.4696	-7.01658	6.5e-12	4.74e-11	16.3959
APOOL	0.504182	0.504182	5.42708	7.01592	6.53e-12	4.76e-11	16.3916
PAXIP1-AS1	0.58321	0.58321	5.04513	7.00433	7.05e-12	5.12e-11	16.3173
ZFP3	0.536043	0.536043	4.10561	7.0009	7.21e-12	5.23e-11	16.2953
CD28	-0.570512	0.570512	2.89778	-6.99881	7.31e-12	5.3e-11	16.2819
KLHL9	0.575176	0.575176	6.19477	6.99709	7.39e-12	5.35e-11	16.2709
PIP5K1A	0.505841	0.505841	5.74202	6.99669	7.41e-12	5.36e-11	16.2683
SIGIRR	-0.553447	0.553447	5.12423	-6.99618	7.44e-12	5.38e-11	16.2651
C5	0.596103	0.596103	3.66329	6.98989	7.75e-12	5.59e-11	16.2248
CCNB2	0.857939	0.857939	6.2887	6.98978	7.76e-12	5.6e-11	16.2241
ALOX5AP	-1.04767	1.04767	6.47122	-6.98539	7.98e-12	5.76e-11	16.196
ICAM3	-0.698242	0.698242	4.24515	-6.98395	8.06e-12	5.81e-11	16.1868
COPZ2	-0.641407	0.641407	7.12109	-6.98087	8.22e-12	5.93e-11	16.1672
PLAUR	-1.02826	1.02826	6.59193	-6.97796	8.38e-12	6.03e-11	16.1486
PHOSPHO2	0.584962	0.584962	4.11381	6.97404	8.6e-12	6.19e-11	16.1235
ABRACL	-0.673237	0.673237	7.19095	-6.97265	8.68e-12	6.24e-11	16.1146
TMEM106C	0.625684	0.625684	7.27512	6.97182	8.73e-12	6.27e-11	16.1093
CTSW	-0.748409	0.748409	3.03035	-6.96671	9.02e-12	6.46e-11	16.0767
TFDP1	0.553149	0.553149	7.15956	6.96682	9.02e-12	6.46e-11	16.0774
SLAMF8	-1.04612	1.04612	5.05207	-6.9652	9.11e-12	6.52e-11	16.0671
IGFBP6	-1.27636	1.27636	8.08089	-6.96099	9.37e-12	6.69e-11	16.0402
PCNT	0.531131	0.531131	5.52043	6.95853	9.52e-12	6.79e-11	16.0246
TMEM56	0.833771	0.833771	3.18837	6.95163	9.96e-12	7.09e-11	15.9805
NPL	-0.772904	0.772904	5.45689	-6.94292	1.05e-11	7.48e-11	15.9251
DNMT3A	0.503611	0.503611	4.58176	6.942	1.06e-11	7.53e-11	15.9193
CASP1	-0.78998	0.78998	5.83935	-6.94055	1.07e-11	7.59e-11	15.9101
TSPAN33	-0.693794	0.693794	6.13731	-6.93291	1.13e-11	7.96e-11	15.8615
E2F1	0.552319	0.552319	5.85723	6.9328	1.13e-11	7.96e-11	15.8607
TRIM46	0.562872	0.562872	2.59037	6.92871	1.16e-11	8.17e-11	15.8348
CD48	-0.90423	0.90423	4.00954	-6.92821	1.16e-11	8.19e-11	15.8316
PCDHGC3	0.586882	0.586882	3.87997	6.92755	1.17e-11	8.22e-11	15.8274
CRYZ	0.547526	0.547526	6.9409	6.92692	1.17e-11	8.25e-11	15.8234
SMPDL3A	-0.828164	0.828164	5.67394	-6.92114	1.21e-11	8.55e-11	15.7867
NEIL3	0.53122	0.53122	2.83221	6.91579	1.26e-11	8.83e-11	15.7528
PHF11	-0.541278	0.541278	6.24781	-6.91351	1.28e-11	8.95e-11	15.7384
LCP1	-0.969439	0.969439	6.82791	-6.9131	1.28e-11	8.97e-11	15.7357
XCL1	-0.714545	0.714545	2.48635	-6.91184	1.29e-11	9.04e-11	15.7277
TUB	0.876644	0.876644	4.05552	6.9084	1.32e-11	9.22e-11	15.7059
GPR65	-0.673701	0.673701	4.15682	-6.90605	1.34e-11	9.35e-11	15.6911
RCN3	-1.00014	1.00014	7.93321	-6.88633	1.52e-11	1.05e-10	15.5663
TET1	0.669	0.669	2.36389	6.8859	1.53e-11	1.06e-10	15.5636
NNT	0.513315	0.513315	6.22143	6.88442	1.54e-11	1.07e-10	15.5542
CCNB1	0.922158	0.922158	6.89134	6.88229	1.56e-11	1.08e-10	15.5408
MICU3	0.581454	0.581454	3.39399	6.8777	1.61e-11	1.11e-10	15.5118
APBB1IP	-0.982653	0.982653	5.85449	-6.87603	1.63e-11	1.12e-10	15.5013
KCNQ1	-0.54068	0.54068	4.93262	-6.87701	1.62e-11	1.12e-10	15.5074
CYBB	-0.976187	0.976187	6.19643	-6.87451	1.64e-11	1.13e-10	15.4917
GNB5	0.532121	0.532121	4.38035	6.8731	1.66e-11	1.14e-10	15.4828
TLR2	-0.789782	0.789782	5.69027	-6.86779	1.72e-11	1.18e-10	15.4493
CPVL	-0.871586	0.871586	6.62833	-6.86536	1.74e-11	1.2e-10	15.434
PPM1E	0.683233	0.683233	2.15936	6.86481	1.75e-11	1.2e-10	15.4305
PPP1R3E	0.524883	0.524883	4.24611	6.86317	1.77e-11	1.21e-10	15.4202
C5AR1	-0.80131	0.80131	5.82574	-6.85648	1.85e-11	1.26e-10	15.378
ZNF518B	0.70835	0.70835	4.45194	6.85675	1.84e-11	1.26e-10	15.3798
ARL4C	-1.04201	1.04201	7.41684	-6.85106	1.91e-11	1.31e-10	15.3439
RRAS	-0.651338	0.651338	7.92341	-6.85136	1.91e-11	1.31e-10	15.3458
GLRX	-0.567215	0.567215	6.97502	-6.84928	1.94e-11	1.32e-10	15.3327
KANK2	0.68459	0.68459	8.10055	6.84766	1.96e-11	1.33e-10	15.3225
GIMAP4	-0.731979	0.731979	6.76437	-6.84537	1.99e-11	1.35e-10	15.3082
ZNF512B	0.517098	0.517098	6.14301	6.84278	2.02e-11	1.37e-10	15.2919
ACKR1	-1.21828	1.21828	4.02261	-6.84116	2.04e-11	1.39e-10	15.2817
ARHGAP42	0.613791	0.613791	3.79617	6.8324	2.16e-11	1.46e-10	15.2267
FAXC	0.641569	0.641569	2.32036	6.8296	2.2e-11	1.49e-10	15.2091
EPB41	0.628465	0.628465	4.55164	6.82692	2.24e-11	1.51e-10	15.1923
AUTS2	0.640289	0.640289	6.47009	6.82475	2.27e-11	1.53e-10	15.1787
FCN1	-0.903713	0.903713	3.05061	-6.81828	2.36e-11	1.59e-10	15.1381
SKAP1	-0.566308	0.566308	2.35611	-6.80523	2.57e-11	1.72e-10	15.0564
KIFC2	0.635203	0.635203	4.7695	6.80409	2.59e-11	1.74e-10	15.0493
CCL23	-0.574141	0.574141	2.41899	-6.80362	2.6e-11	1.74e-10	15.0463
SLA	-0.757732	0.757732	5.5114	-6.8025	2.62e-11	1.75e-10	15.0393
AURKA	0.824739	0.824739	5.74061	6.80188	2.63e-11	1.76e-10	15.0355
C1orf112	0.5947	0.5947	4.28688	6.79996	2.66e-11	1.78e-10	15.0235
EVI2A	-0.942153	0.942153	6.33971	-6.7965	2.72e-11	1.81e-10	15.0018
LINC00909	0.510733	0.510733	4.81268	6.79576	2.73e-11	1.82e-10	14.9972
RBBP8	0.652005	0.652005	6.65475	6.79423	2.76e-11	1.84e-10	14.9876
TYMS	0.712285	0.712285	7.85959	6.79246	2.79e-11	1.86e-10	14.9766
VNN2	-0.703984	0.703984	2.9855	-6.78735	2.88e-11	1.91e-10	14.9447
PFN2	0.568311	0.568311	9.064	6.78654	2.9e-11	1.92e-10	14.9396
AOAH	-0.809426	0.809426	4.91239	-6.78487	2.93e-11	1.94e-10	14.9292
CENPH	0.540279	0.540279	5.26326	6.78471	2.93e-11	1.94e-10	14.9282
VEGFC	-0.957573	0.957573	6.43885	-6.77815	3.06e-11	2.02e-10	14.8873
GZMA	-1.1669	1.1669	5.07899	-6.77558	3.11e-11	2.05e-10	14.8713
CDC25C	0.536145	0.536145	3.20434	6.76579	3.31e-11	2.18e-10	14.8103
MDM1	0.618427	0.618427	4.97809	6.76029	3.43e-11	2.26e-10	14.7761
C4orf48	-0.731536	0.731536	5.5974	-6.75672	3.51e-11	2.31e-10	14.7539
PRPS2	0.618765	0.618765	7.85728	6.74706	3.73e-11	2.45e-10	14.6938
CREG1	-0.556618	0.556618	9.26404	-6.7453	3.77e-11	2.47e-10	14.6829
LXN	-0.917429	0.917429	7.01242	-6.74227	3.85e-11	2.52e-10	14.6641
RUSC1-AS1	0.538125	0.538125	3.15505	6.74228	3.85e-11	2.52e-10	14.6642
LCK	-0.928524	0.928524	3.32806	-6.74114	3.87e-11	2.53e-10	14.6571
TIPIN	0.558508	0.558508	4.49812	6.73288	4.08e-11	2.67e-10	14.6059
SAMSN1	-0.818935	0.818935	5.13339	-6.72513	4.29e-11	2.8e-10	14.5579
ICAM2	-0.629924	0.629924	6.25053	-6.71955	4.44e-11	2.9e-10	14.5233
SOCS3	-0.817007	0.817007	6.86619	-6.71524	4.57e-11	2.98e-10	14.4966
GYPC	-0.612598	0.612598	8.06989	-6.71482	4.58e-11	2.98e-10	14.494
ACSL5	-0.760907	0.760907	4.6976	-6.71428	4.59e-11	2.99e-10	14.4907
PELI2	0.685091	0.685091	4.15667	6.70918	4.75e-11	3.09e-10	14.4592
GPHN	0.505498	0.505498	4.27712	6.70878	4.76e-11	3.09e-10	14.4567
MAGI1	0.519648	0.519648	4.13337	6.69827	5.09e-11	3.29e-10	14.3918
NKG7	-0.974319	0.974319	4.52884	-6.69721	5.12e-11	3.32e-10	14.3853
PIK3IP1	-0.64681	0.64681	5.25035	-6.69486	5.2e-11	3.36e-10	14.3707
DDR2	0.539177	0.539177	8.291	6.69433	5.21e-11	3.37e-10	14.3675
JUNB	-0.660534	0.660534	8.24831	-6.68784	5.43e-11	3.5e-10	14.3274
LPP	0.705508	0.705508	7.15884	6.67181	6.01e-11	3.86e-10	14.2287
PIAS3	0.587865	0.587865	5.98459	6.66553	6.26e-11	4e-10	14.1901
MCM10	0.510686	0.510686	3.31901	6.66472	6.29e-11	4.02e-10	14.1852
C1QTNF6	-0.680652	0.680652	4.07418	-6.65746	6.58e-11	4.2e-10	14.1406
CCL13	-1.35393	1.35393	4.52047	-6.65328	6.76e-11	4.31e-10	14.1149
LINC00342	0.517468	0.517468	5.17706	6.64576	7.09e-11	4.51e-10	14.0688
PLA2G2A	-2.11701	2.11701	5.46789	-6.6421	7.25e-11	4.61e-10	14.0464
LYN	-0.69042	0.69042	6.18501	-6.63714	7.48e-11	4.75e-10	14.0159
CCRL2	-0.533119	0.533119	2.67731	-6.63586	7.54e-11	4.78e-10	14.0081
KLF2	-0.700138	0.700138	7.29194	-6.62714	7.97e-11	5.04e-10	13.9547
MPP1	-0.536478	0.536478	6.38699	-6.62687	7.98e-11	5.05e-10	13.9531
TPSB2	-1.36179	1.36179	4.51509	-6.61852	8.41e-11	5.3e-10	13.9021
FAM83D	1.05898	1.05898	6.36506	6.60816	8.98e-11	5.65e-10	13.8388
GZMK	-1.18698	1.18698	3.90205	-6.60516	9.15e-11	5.75e-10	13.8205
COTL1	-0.622605	0.622605	7.39508	-6.60441	9.19e-11	5.78e-10	13.8159
NEDD4	0.555612	0.555612	5.36073	6.59999	9.45e-11	5.93e-10	13.789
C16orf54	-0.659467	0.659467	2.81237	-6.59644	9.66e-11	6.06e-10	13.7674
NRXN3	0.731209	0.731209	2.50432	6.59363	9.83e-11	6.16e-10	13.7503
TPSAB1	-1.2607	1.2607	4.42515	-6.58951	1.01e-10	6.32e-10	13.7252
ITPR1	0.977578	0.977578	5.2461	6.58902	1.01e-10	6.33e-10	13.7222
ARHGAP4	-0.50262	0.50262	5.64044	-6.58673	1.03e-10	6.42e-10	13.7083
TASP1	0.531992	0.531992	4.6265	6.58166	1.06e-10	6.62e-10	13.6774
ICAM1	-0.773349	0.773349	5.6146	-6.57199	1.13e-10	7.03e-10	13.6187
BNC2	0.70576	0.70576	6.06196	6.57085	1.13e-10	7.08e-10	13.6117
NINL	0.786949	0.786949	4.20562	6.56206	1.2e-10	7.46e-10	13.5584
GINS2	0.617291	0.617291	4.82715	6.55994	1.21e-10	7.55e-10	13.5455
DEF6	-0.518144	0.518144	4.7486	-6.55743	1.23e-10	7.66e-10	13.5303
FGR	-0.58177	0.58177	3.48812	-6.55197	1.28e-10	7.9e-10	13.4972
WASF1	0.644747	0.644747	6.22579	6.54955	1.29e-10	8.01e-10	13.4826
PPFIA4	0.781078	0.781078	2.84711	6.54829	1.3e-10	8.07e-10	13.4749
PAQR4	0.570372	0.570372	5.17508	6.54734	1.31e-10	8.11e-10	13.4692
IL1R1	-0.90331	0.90331	7.33527	-6.54306	1.35e-10	8.32e-10	13.4433
PSRC1	0.804669	0.804669	4.86018	6.54022	1.37e-10	8.45e-10	13.4261
HPGDS	-0.947642	0.947642	4.29645	-6.53577	1.41e-10	8.68e-10	13.3992
AKT3	0.710114	0.710114	5.55399	6.53567	1.41e-10	8.68e-10	13.3986
GMNN	0.575469	0.575469	6.90097	6.52571	1.5e-10	9.2e-10	13.3385
ARHGAP30	-0.625238	0.625238	5.60364	-6.52236	1.53e-10	9.38e-10	13.3183
ACYP1	0.578162	0.578162	6.24872	6.52145	1.54e-10	9.43e-10	13.3128
NCAPH	0.624309	0.624309	4.10677	6.52092	1.55e-10	9.44e-10	13.3096
BAHCC1	0.503079	0.503079	3.70673	6.51659	1.59e-10	9.69e-10	13.2835
CD84	-0.707337	0.707337	4.26573	-6.51475	1.61e-10	9.79e-10	13.2724
SLC2A5	-0.931912	0.931912	4.08376	-6.50311	1.73e-10	1.05e-09	13.2023
ITGB2-AS1	-0.604957	0.604957	3.08557	-6.5007	1.75e-10	1.06e-09	13.1878
SLC16A1	0.535582	0.535582	6.46278	6.49955	1.77e-10	1.07e-09	13.1808
PLEKHO2	-0.50299	0.50299	7.04471	-6.49776	1.79e-10	1.08e-09	13.1701
BID	-0.560183	0.560183	5.09619	-6.49607	1.8e-10	1.09e-09	13.1599
PLBD2	-0.556222	0.556222	6.43238	-6.49579	1.81e-10	1.09e-09	13.1582
ADAMTS9-AS2	0.624717	0.624717	2.27875	6.49172	1.85e-10	1.12e-09	13.1338
TPPP3	-0.872927	0.872927	5.57797	-6.49059	1.87e-10	1.13e-09	13.127
TEAD3	0.596186	0.596186	6.35709	6.48231	1.96e-10	1.18e-09	13.0773
PRKD1	0.769589	0.769589	4.90123	6.4732	2.08e-10	1.25e-09	13.0226
CYB561	-0.561675	0.561675	5.87118	-6.47297	2.08e-10	1.25e-09	13.0213
JMY	0.591412	0.591412	5.34531	6.47067	2.11e-10	1.26e-09	13.0075
NFKBIE	-0.570035	0.570035	5.27974	-6.46871	2.14e-10	1.28e-09	12.9957
PLAU	-1.0202	1.0202	7.59187	-6.46644	2.17e-10	1.3e-09	12.9822
IL17RD	1.06791	1.06791	4.78306	6.45763	2.29e-10	1.37e-09	12.9294
TLR8	-0.768671	0.768671	3.34696	-6.44993	2.4e-10	1.43e-09	12.8834
C3orf70	1.06613	1.06613	4.26187	6.44435	2.48e-10	1.48e-09	12.8501
NEO1	0.700354	0.700354	5.23285	6.43969	2.55e-10	1.52e-09	12.8223
PECAM1	-0.584538	0.584538	7.76419	-6.43394	2.65e-10	1.57e-09	12.7879
LMO2	-0.533732	0.533732	6.16228	-6.4304	2.7e-10	1.6e-09	12.7669
TEX30	0.54811	0.54811	5.99141	6.42987	2.71e-10	1.61e-09	12.7637
MARCO	-1.2453	1.2453	4.10955	-6.41154	3.03e-10	1.79e-09	12.6546
HSPA4L	0.633528	0.633528	2.92768	6.40517	3.15e-10	1.86e-09	12.6167
MBOAT1	0.561823	0.561823	4.13861	6.40381	3.18e-10	1.87e-09	12.6087
HJURP	0.757518	0.757518	4.78624	6.40275	3.2e-10	1.88e-09	12.6023
P2RY13	-0.771842	0.771842	2.90287	-6.39313	3.4e-10	1.99e-09	12.5453
BLM	0.574717	0.574717	3.44864	6.38943	3.47e-10	2.04e-09	12.5233
LHX2	0.941575	0.941575	3.11646	6.3849	3.57e-10	2.09e-09	12.4965
PCDH12	-0.622888	0.622888	5.87589	-6.38375	3.6e-10	2.1e-09	12.4897
CYTIP	-0.867563	0.867563	4.1515	-6.37713	3.74e-10	2.19e-09	12.4505
CENPN	0.554072	0.554072	5.13309	6.37509	3.79e-10	2.21e-09	12.4384
MELK	0.868732	0.868732	6.81566	6.37216	3.86e-10	2.25e-09	12.4211
CETP	-0.810368	0.810368	3.03198	-6.36598	4.01e-10	2.33e-09	12.3846
MIRLET7D	0.598057	0.598057	4.42975	6.36229	4.1e-10	2.38e-09	12.3628
ZC2HC1A	0.548249	0.548249	4.70152	6.36258	4.09e-10	2.38e-09	12.3645
ZNF395	0.633213	0.633213	5.88519	6.35659	4.24e-10	2.46e-09	12.3291
MEX3A	0.657426	0.657426	4.08625	6.35019	4.41e-10	2.55e-09	12.2914
S100A4	-1.0565	1.0565	10.54	-6.34764	4.48e-10	2.59e-09	12.2764
CMKLR1	-0.718599	0.718599	4.90282	-6.34672	4.5e-10	2.6e-09	12.271
ASF1B	0.729666	0.729666	5.24836	6.34492	4.55e-10	2.63e-09	12.2603
ITGA8	1.2776	1.2776	4.12789	6.33467	4.84e-10	2.78e-09	12.2
PBK	0.901535	0.901535	6.05277	6.32962	4.99e-10	2.86e-09	12.1703
HLA-B	-0.556355	0.556355	12.1288	-6.32988	4.99e-10	2.86e-09	12.1718
FMNL1	-0.604325	0.604325	5.02982	-6.32899	5.01e-10	2.87e-09	12.1666
SHROOM3	0.768772	0.768772	2.67285	6.32483	5.14e-10	2.94e-09	12.1421
CD40	-0.552379	0.552379	5.10364	-6.31364	5.5e-10	3.13e-09	12.0765
CACNA1C	0.656669	0.656669	3.56921	6.30917	5.65e-10	3.21e-09	12.0503
CCL18	-1.4422	1.4422	4.16238	-6.30629	5.75e-10	3.27e-09	12.0334
NR1D2	0.532116	0.532116	7.49475	6.30318	5.86e-10	3.33e-09	12.0152
EMILIN3	0.896473	0.896473	3.88857	6.28928	6.37e-10	3.6e-09	11.9338
IKZF1	-0.501179	0.501179	3.13988	-6.28815	6.42e-10	3.62e-09	11.9272
CXCL2	-0.991614	0.991614	4.02503	-6.28629	6.49e-10	3.66e-09	11.9163
TRO	0.739305	0.739305	5.09513	6.28506	6.54e-10	3.68e-09	11.9092
AKAP1	0.733068	0.733068	6.28929	6.28415	6.57e-10	3.7e-09	11.9038
FAT3	0.947101	0.947101	3.00608	6.28337	6.6e-10	3.72e-09	11.8993
CDKL1	0.509512	0.509512	2.34323	6.2832	6.61e-10	3.72e-09	11.8983
ZSCAN31	0.582739	0.582739	3.67856	6.28086	6.7e-10	3.77e-09	11.8846
SIRPA	-0.578411	0.578411	6.28328	-6.28082	6.71e-10	3.77e-09	11.8844
EVC	0.543824	0.543824	4.95787	6.27816	6.81e-10	3.82e-09	11.8689
SYCP2	0.517238	0.517238	2.78444	6.27603	6.9e-10	3.87e-09	11.8564
ZNF667	0.640342	0.640342	3.28089	6.26935	7.18e-10	4.02e-09	11.8174
PHEX	0.675433	0.675433	2.41454	6.26779	7.25e-10	4.06e-09	11.8084
TBL1X	0.536931	0.536931	5.8914	6.26114	7.55e-10	4.21e-09	11.7696
TNFSF10	-0.842346	0.842346	7.27374	-6.25819	7.68e-10	4.29e-09	11.7524
SERPINF1	-1.03854	1.03854	9.98425	-6.24911	8.11e-10	4.52e-09	11.6996
CRMP1	0.721786	0.721786	4.14079	6.24776	8.18e-10	4.55e-09	11.6918
GRIN2A	0.700761	0.700761	2.29415	6.24715	8.21e-10	4.56e-09	11.6882
FAM111B	0.561993	0.561993	3.44302	6.24736	8.2e-10	4.56e-09	11.6895
GAS6-AS1	0.518116	0.518116	2.97088	6.2469	8.22e-10	4.57e-09	11.6868
PRR5	-0.677117	0.677117	3.42227	-6.24482	8.32e-10	4.62e-09	11.6747
LTB	-0.773407	0.773407	4.65542	-6.24341	8.39e-10	4.66e-09	11.6665
CD180	-0.553636	0.553636	3.39243	-6.2345	8.85e-10	4.9e-09	11.6148
RAVER2	0.545984	0.545984	3.35407	6.23303	8.93e-10	4.93e-09	11.6063
IGFBP4	-0.638926	0.638926	10.2785	-6.23293	8.93e-10	4.94e-09	11.6057
TRIP13	0.794261	0.794261	5.47875	6.23004	9.09e-10	5.02e-09	11.5889
CDC42EP5	-0.972673	0.972673	5.76193	-6.22658	9.28e-10	5.12e-09	11.5688
MKX	0.824834	0.824834	2.73828	6.22542	9.35e-10	5.15e-09	11.5621
NEURL2	-0.510759	0.510759	3.31442	-6.22384	9.43e-10	5.19e-09	11.5529
CD2	-1.04362	1.04362	4.44054	-6.21478	9.96e-10	5.47e-09	11.5005
SLC20A2	0.569486	0.569486	4.46099	6.21016	1.02e-09	5.61e-09	11.4738
IFITM1	-0.769261	0.769261	9.00204	-6.20654	1.05e-09	5.73e-09	11.4529
KIF2C	0.84655	0.84655	5.78338	6.20313	1.07e-09	5.84e-09	11.4331
PODN	-0.931579	0.931579	5.79148	-6.20194	1.07e-09	5.88e-09	11.4263
PHKA1	0.727432	0.727432	2.95646	6.20184	1.08e-09	5.88e-09	11.4257
MYH10	1.00086	1.00086	7.47819	6.20132	1.08e-09	5.89e-09	11.4227
TOM1L1	0.65055	0.65055	2.96669	6.19902	1.09e-09	5.97e-09	11.4094
RAB9B	0.922025	0.922025	3.49765	6.18937	1.16e-09	6.3e-09	11.3537
SMARCA1	0.603404	0.603404	6.78463	6.18926	1.16e-09	6.3e-09	11.3531
SPC24	0.525983	0.525983	5.34474	6.18765	1.17e-09	6.35e-09	11.3439
FOXO6	0.710026	0.710026	4.86329	6.18603	1.18e-09	6.41e-09	11.3345
ADA	-0.6069	0.6069	5.78227	-6.18238	1.21e-09	6.54e-09	11.3134
TIMP1	-0.629198	0.629198	11.8401	-6.16883	1.31e-09	7.06e-09	11.2355
COL4A5	1.13689	1.13689	3.56113	6.16351	1.35e-09	7.27e-09	11.2049
ARHGEF10	0.536006	0.536006	5.78314	6.16246	1.36e-09	7.31e-09	11.1989
RAB23	0.839444	0.839444	7.71244	6.15644	1.41e-09	7.56e-09	11.1643
ARHGAP44	0.532019	0.532019	2.83706	6.14878	1.47e-09	7.9e-09	11.1204
EXTL2	0.502924	0.502924	6.33734	6.14833	1.48e-09	7.91e-09	11.1178
CNKSR3	0.590036	0.590036	3.73119	6.14184	1.53e-09	8.21e-09	11.0806
ATRX	0.519179	0.519179	5.96884	6.13719	1.58e-09	8.43e-09	11.054
NCF2	-0.808632	0.808632	4.98924	-6.13627	1.59e-09	8.46e-09	11.0488
HOXC13	0.807024	0.807024	2.89998	6.13644	1.58e-09	8.46e-09	11.0497
NAPSB	-0.689241	0.689241	2.85112	-6.13623	1.59e-09	8.46e-09	11.0485
ZNF334	0.507305	0.507305	2.62215	6.13175	1.63e-09	8.66e-09	11.0229
ZMAT1	0.563028	0.563028	2.88616	6.13088	1.64e-09	8.7e-09	11.0179
HLA-DRA	-0.861814	0.861814	11.2139	-6.11514	1.8e-09	9.5e-09	10.928
HLA-DPA1	-0.802971	0.802971	9.48956	-6.10842	1.87e-09	9.86e-09	10.8897
GGT5	-0.721745	0.721745	4.77199	-6.10067	1.96e-09	1.03e-08	10.8456
NHS	0.64861	0.64861	3.55329	6.09473	2.03e-09	1.06e-08	10.8117
AGL	0.509275	0.509275	6.36976	6.09542	2.02e-09	1.06e-08	10.8157
CD3E	-0.69632	0.69632	2.79382	-6.09417	2.03e-09	1.07e-08	10.8086
CSF2RA	-0.51798	0.51798	3.64735	-6.09283	2.05e-09	1.07e-08	10.8009
SCML1	0.545444	0.545444	5.85595	6.09157	2.06e-09	1.08e-08	10.7938
CD69	-0.807187	0.807187	3.29353	-6.07986	2.21e-09	1.15e-08	10.7273
HOMER1	0.718432	0.718432	4.59029	6.07932	2.22e-09	1.16e-08	10.7242
PROM1	0.988685	0.988685	2.39871	6.06849	2.36e-09	1.23e-08	10.6628
DIXDC1	0.70757	0.70757	5.38695	6.06391	2.43e-09	1.26e-08	10.6368
YIF1B	-0.506028	0.506028	5.68392	-6.05882	2.5e-09	1.3e-08	10.608
ADAMTS2	-0.918353	0.918353	7.21488	-6.04931	2.64e-09	1.37e-08	10.5542
SIMC1	0.547738	0.547738	5.18829	6.04819	2.66e-09	1.38e-08	10.5479
NR1H3	-0.60188	0.60188	4.72311	-6.0463	2.69e-09	1.39e-08	10.5373
CRIP1	-0.819077	0.819077	5.6672	-6.04565	2.7e-09	1.4e-08	10.5336
GIMAP7	-0.698914	0.698914	6.54838	-6.04267	2.75e-09	1.42e-08	10.5167
CDC45	0.594994	0.594994	5.06461	6.03847	2.81e-09	1.45e-08	10.4931
ANPEP	-1.15626	1.15626	5.3838	-6.03049	2.95e-09	1.52e-08	10.4481
GJA4	-0.531076	0.531076	5.22189	-6.0271	3.01e-09	1.55e-08	10.4289
CDKN2C	0.723903	0.723903	8.07245	6.02525	3.04e-09	1.56e-08	10.4185
TSKU	-0.663749	0.663749	6.39053	-6.02443	3.05e-09	1.57e-08	10.4139
EBF4	0.548536	0.548536	4.38432	6.02446	3.05e-09	1.57e-08	10.4141
FAM20A	-0.890256	0.890256	4.93985	-6.02278	3.08e-09	1.58e-08	10.4046
CEP55	0.788721	0.788721	5.26883	6.0233	3.07e-09	1.58e-08	10.4075
MAP1B	0.610504	0.610504	8.91571	6.02252	3.09e-09	1.58e-08	10.4032
CD247	-0.617493	0.617493	2.5348	-6.02234	3.09e-09	1.59e-08	10.4022
MTMR11	0.580259	0.580259	5.57126	6.0176	3.18e-09	1.63e-08	10.3755
C9orf40	0.53392	0.53392	5.30324	6.01063	3.31e-09	1.69e-08	10.3363
SETMAR	0.556887	0.556887	4.38521	6.00592	3.4e-09	1.73e-08	10.3098
GZMH	-0.761813	0.761813	3.19138	-6.00442	3.43e-09	1.75e-08	10.3014
ATP9A	0.741698	0.741698	6.12345	6.00408	3.44e-09	1.75e-08	10.2995
PAPSS2	-0.867461	0.867461	7.03211	-6.00242	3.47e-09	1.77e-08	10.2902
ADAM28	-0.62573	0.62573	3.06363	-6.00197	3.48e-09	1.77e-08	10.2877
PAK3	0.60106	0.60106	2.47233	5.99769	3.57e-09	1.81e-08	10.2637
S100A16	-0.657268	0.657268	9.01974	-5.99061	3.71e-09	1.88e-08	10.224
AKAP5	0.546744	0.546744	3.05187	5.98689	3.8e-09	1.92e-08	10.2031
MX2	-0.744361	0.744361	4.76525	-5.98493	3.84e-09	1.94e-08	10.1922
GPR20	0.558582	0.558582	1.96672	5.97616	4.04e-09	2.04e-08	10.1431
CHPF	-0.570146	0.570146	7.01571	-5.96669	4.26e-09	2.14e-08	10.0902
CCL2	-0.933724	0.933724	7.55078	-5.96615	4.28e-09	2.15e-08	10.0872
RGS18	-0.683242	0.683242	3.06255	-5.96657	4.27e-09	2.15e-08	10.0895
CTSB	-0.506375	0.506375	10.7229	-5.96527	4.3e-09	2.16e-08	10.0823
GPR34	-0.878277	0.878277	6.3064	-5.9623	4.37e-09	2.19e-08	10.0657
C21orf91	0.527339	0.527339	5.69333	5.95862	4.47e-09	2.23e-08	10.0452
TRPC1	0.517797	0.517797	4.94043	5.9576	4.49e-09	2.25e-08	10.0395
LMNB2	0.509122	0.509122	7.20943	5.94756	4.76e-09	2.37e-08	9.98353
KCTD15	0.73346	0.73346	4.84091	5.9451	4.83e-09	2.41e-08	9.96985
C1QL1	0.856122	0.856122	4.08023	5.93946	4.99e-09	2.48e-08	9.93847
MT1F	-0.685691	0.685691	6.08877	-5.93619	5.08e-09	2.52e-08	9.92028
MT1X	-0.717067	0.717067	8.53396	-5.93235	5.2e-09	2.58e-08	9.89895
GZMB	-0.771072	0.771072	3.06848	-5.92694	5.36e-09	2.65e-08	9.8689
APOL1	-0.735975	0.735975	7.70343	-5.92727	5.35e-09	2.65e-08	9.87074
RIMS3	0.719235	0.719235	2.54769	5.92288	5.49e-09	2.71e-08	9.84638
PHLPP1	0.511374	0.511374	3.9736	5.91605	5.7e-09	2.81e-08	9.80855
PDE1C	0.754565	0.754565	3.00636	5.91447	5.76e-09	2.84e-08	9.79975
FBXL7	0.506559	0.506559	7.43412	5.91446	5.76e-09	2.84e-08	9.79968
CTSG	-0.974431	0.974431	3.31102	-5.91264	5.82e-09	2.86e-08	9.78964
DSC2	-0.561522	0.561522	3.52988	-5.90829	5.96e-09	2.93e-08	9.76555
ZNF281	0.508239	0.508239	6.41107	5.9058	6.05e-09	2.97e-08	9.75177
CDCA5	0.605608	0.605608	5.62274	5.90313	6.14e-09	3.02e-08	9.737
LAMA3	0.723686	0.723686	3.17535	5.89855	6.3e-09	3.09e-08	9.71168
SERTAD4	0.778178	0.778178	3.726	5.89485	6.44e-09	3.15e-08	9.69124
TRG-AS1	-0.52306	0.52306	2.56647	-5.89307	6.5e-09	3.18e-08	9.68141
GOLGA2P5	0.525104	0.525104	2.39895	5.89243	6.53e-09	3.19e-08	9.67789
MT2A	-0.717275	0.717275	10.6189	-5.88738	6.72e-09	3.28e-08	9.64999
RRM2	0.819231	0.819231	7.22369	5.88071	6.98e-09	3.4e-08	9.61322
PAWR	0.916025	0.916025	4.48773	5.87791	7.09e-09	3.45e-08	9.5978
CD300LF	-0.603276	0.603276	2.82793	-5.87597	7.17e-09	3.49e-08	9.58707
ZNF827	0.640214	0.640214	4.60334	5.85767	7.96e-09	3.84e-08	9.48644
FBP1	-0.718389	0.718389	3.22591	-5.84794	8.41e-09	4.05e-08	9.43304
ACVRL1	-0.79691	0.79691	5.73416	-5.84589	8.51e-09	4.09e-08	9.42182
IGF1	-0.851811	0.851811	4.71319	-5.84508	8.55e-09	4.11e-08	9.41734
PCDHGA4	0.641512	0.641512	4.50634	5.84233	8.68e-09	4.17e-08	9.40229
PLCXD1	0.50048	0.50048	5.3499	5.84241	8.68e-09	4.17e-08	9.4027
IGFBPL1	0.947404	0.947404	2.64897	5.84197	8.7e-09	4.18e-08	9.4003
PRPH	0.719011	0.719011	2.29629	5.84197	8.7e-09	4.18e-08	9.4003
HTRA3	-1.07668	1.07668	6.93185	-5.8403	8.78e-09	4.21e-08	9.39114
CD248	-1.04341	1.04341	8.61281	-5.84057	8.77e-09	4.21e-08	9.39261
CTSV	0.632988	0.632988	3.64164	5.83909	8.84e-09	4.24e-08	9.3845
CDT1	0.578352	0.578352	5.00064	5.8392	8.83e-09	4.24e-08	9.38514
FBXL22	0.973782	0.973782	2.83267	5.83695	8.95e-09	4.29e-08	9.37279
S100A10	-0.673717	0.673717	10.8595	-5.82874	9.37e-09	4.48e-08	9.32788
CEBPD	-0.608113	0.608113	8.68122	-5.82714	9.46e-09	4.52e-08	9.31911
CXCL3	-0.873103	0.873103	2.80277	-5.82537	9.55e-09	4.56e-08	9.30944
PLEKHH2	0.635925	0.635925	3.60945	5.82248	9.71e-09	4.63e-08	9.29367
IL1RN	-0.637399	0.637399	3.04569	-5.82197	9.74e-09	4.64e-08	9.29087
ISOC1	0.691553	0.691553	6.80916	5.8193	9.89e-09	4.7e-08	9.27629
CTXN1	0.72448	0.72448	3.28609	5.81063	1.04e-08	4.93e-08	9.229
RNASEH2A	0.546828	0.546828	7.28757	5.80493	1.07e-08	5.08e-08	9.19789
PNP	-0.704785	0.704785	6.12877	-5.80463	1.07e-08	5.09e-08	9.19626
NCKAP1L	-0.609043	0.609043	5.16386	-5.80442	1.08e-08	5.09e-08	9.19512
CDCA3	0.597792	0.597792	4.9592	5.80295	1.08e-08	5.13e-08	9.18712
GIMAP8	-0.648029	0.648029	5.42104	-5.79488	1.13e-08	5.36e-08	9.14321
TTLL7	0.858067	0.858067	3.93522	5.79201	1.15e-08	5.44e-08	9.12755
NBL1	-0.664299	0.664299	7.94689	-5.79173	1.15e-08	5.45e-08	9.12606
NETO2	0.763384	0.763384	4.66795	5.78975	1.17e-08	5.5e-08	9.11529
CXCL13	-1.17147	1.17147	3.48272	-5.78013	1.23e-08	5.8e-08	9.06304
B3GAT2	0.536514	0.536514	2.07439	5.77797	1.25e-08	5.87e-08	9.05131
HLA-DQB1	-0.87293	0.87293	6.66533	-5.77759	1.25e-08	5.88e-08	9.04923
CD27	-0.75295	0.75295	3.18141	-5.77761	1.25e-08	5.88e-08	9.04937
CD55	-0.905928	0.905928	7.18207	-5.77641	1.26e-08	5.91e-08	9.04282
LSP1	-0.824723	0.824723	6.72326	-5.77637	1.26e-08	5.91e-08	9.04264
DAAM1	0.502463	0.502463	5.44336	5.77358	1.28e-08	6e-08	9.02749
PDE4D	0.744692	0.744692	4.57977	5.77212	1.29e-08	6.04e-08	9.01959
IFI35	-0.557488	0.557488	6.64687	-5.77174	1.29e-08	6.06e-08	9.01751
CCL19	-1.0397	1.0397	3.35606	-5.76484	1.34e-08	6.28e-08	8.98013
APOE	-0.869121	0.869121	9.04338	-5.76341	1.35e-08	6.33e-08	8.97238
GPR84	-0.647238	0.647238	2.70046	-5.75633	1.41e-08	6.57e-08	8.93407
CTSH	-0.608952	0.608952	7.99796	-5.75502	1.42e-08	6.61e-08	8.92696
STK38L	0.53144	0.53144	6.49996	5.74328	1.51e-08	7.03e-08	8.86354
SHCBP1	0.641266	0.641266	5.61842	5.73953	1.55e-08	7.17e-08	8.84333
KLHDC7B	-0.868539	0.868539	3.25084	-5.73522	1.58e-08	7.33e-08	8.8201
2021-03-01	-0.576383	0.576383	4.28679	-5.7349	1.59e-08	7.34e-08	8.81834
CCDC80	-0.866786	0.866786	8.53436	-5.73472	1.59e-08	7.35e-08	8.8174
LRMP	-0.572093	0.572093	3.87517	-5.73044	1.63e-08	7.51e-08	8.79434
EFEMP1	-1.14913	1.14913	7.46973	-5.72207	1.7e-08	7.84e-08	8.74927
PTGES	-1.05602	1.05602	6.1252	-5.71865	1.74e-08	7.99e-08	8.73086
PEG10	1.09517	1.09517	5.60676	5.71363	1.79e-08	8.21e-08	8.7039
LGALS2	-0.593173	0.593173	3.08401	-5.71147	1.81e-08	8.3e-08	8.69229
JPH1	0.721645	0.721645	2.89725	5.70045	1.92e-08	8.8e-08	8.63317
PEG3	0.981677	0.981677	2.94188	5.70036	1.92e-08	8.81e-08	8.63267
MCOLN3	0.843718	0.843718	3.49173	5.68505	2.09e-08	9.55e-08	8.55066
GABBR1	0.675996	0.675996	3.73333	5.67165	2.26e-08	1.03e-07	8.47907
CXCL12	-0.867183	0.867183	8.3276	-5.64234	2.65e-08	1.2e-07	8.32298
IL2RB	-0.725892	0.725892	4.51031	-5.6423	2.65e-08	1.2e-07	8.32277
IGLL5	-1.01834	1.01834	2.8413	-5.6392	2.7e-08	1.22e-07	8.30634
CD38	-0.672606	0.672606	2.70134	-5.63872	2.7e-08	1.22e-07	8.30378
ISYNA1	0.639122	0.639122	5.33579	5.63818	2.71e-08	1.22e-07	8.30089
ECM1	-0.976484	0.976484	7.24477	-5.6368	2.73e-08	1.23e-07	8.2936
ABCG1	-0.599845	0.599845	4.83267	-5.62896	2.85e-08	1.28e-07	8.252
RMI2	0.675901	0.675901	5.45149	5.61861	3.02e-08	1.35e-07	8.19716
FAM118A	0.548015	0.548015	4.59694	5.61827	3.02e-08	1.36e-07	8.19535
CCL21	-1.03401	1.03401	3.38903	-5.61651	3.05e-08	1.37e-07	8.18606
TRPS1	0.555923	0.555923	5.74741	5.61603	3.06e-08	1.37e-07	8.18349
RCSD1	-0.649079	0.649079	4.73424	-5.60997	3.17e-08	1.41e-07	8.15148
FAM184A	0.666885	0.666885	2.82163	5.6083	3.19e-08	1.43e-07	8.14265
CARD6	-0.617059	0.617059	6.05049	-5.60676	3.22e-08	1.44e-07	8.13447
RNASE2	-0.602922	0.602922	2.93145	-5.60508	3.25e-08	1.45e-07	8.12561
RGCC	-0.587421	0.587421	7.12793	-5.60051	3.33e-08	1.49e-07	8.10152
EPHB1	0.662777	0.662777	2.62244	5.5977	3.39e-08	1.51e-07	8.08668
ADAMDEC1	-1.09132	1.09132	3.57194	-5.59209	3.49e-08	1.55e-07	8.05707
TRBC1	-0.855059	0.855059	3.82553	-5.58909	3.55e-08	1.58e-07	8.04128
RAI14	0.532844	0.532844	8.24403	5.58681	3.59e-08	1.59e-07	8.02927
SLC18B1	-0.564571	0.564571	6.01667	-5.58359	3.66e-08	1.62e-07	8.01233
AMPD3	-0.612881	0.612881	4.40854	-5.58267	3.67e-08	1.63e-07	8.00748
PPM1L	0.541661	0.541661	3.42393	5.58098	3.71e-08	1.64e-07	7.99859
RIMS2	0.653646	0.653646	2.23049	5.57867	3.76e-08	1.66e-07	7.98642
PTPRC	-0.750329	0.750329	5.64567	-5.57473	3.84e-08	1.69e-07	7.96572
PRKAA2	0.632638	0.632638	3.03489	5.57372	3.86e-08	1.7e-07	7.96042
PRIMA1	0.802286	0.802286	2.55726	5.56973	3.94e-08	1.74e-07	7.93945
CDC20	0.903222	0.903222	7.02165	5.56275	4.1e-08	1.8e-07	7.90283
PTX3	-1.22012	1.22012	6.87205	-5.55753	4.21e-08	1.85e-07	7.87542
DCAF12L2	0.668029	0.668029	2.69522	5.55774	4.21e-08	1.85e-07	7.87656
CLEC2B	-0.663552	0.663552	7.44533	-5.55356	4.31e-08	1.89e-07	7.85463
METTL7B	-0.834267	0.834267	3.39181	-5.54679	4.47e-08	1.95e-07	7.81917
CENPV	0.79787	0.79787	4.47634	5.54607	4.48e-08	1.96e-07	7.81544
BTBD3	0.520863	0.520863	6.28083	5.54036	4.62e-08	2.02e-07	7.78557
CPA3	-1.23266	1.23266	4.45048	-5.53526	4.75e-08	2.07e-07	7.75894
SYT11	0.586738	0.586738	5.71415	5.53106	4.86e-08	2.12e-07	7.73699
HK3	-0.616748	0.616748	4.20532	-5.52999	4.89e-08	2.13e-07	7.73139
RAMP2	-0.540915	0.540915	5.25837	-5.51461	5.32e-08	2.31e-07	7.65127
FBXO6	-0.610639	0.610639	4.42409	-5.5094	5.47e-08	2.37e-07	7.62416
MILR1	-0.539632	0.539632	4.93161	-5.5092	5.47e-08	2.37e-07	7.62311
TROAP	0.524324	0.524324	4.31948	5.50934	5.47e-08	2.37e-07	7.62385
SBSPON	1.17641	1.17641	3.64939	5.50355	5.64e-08	2.44e-07	7.59372
DOCK3	0.591042	0.591042	2.31714	5.49785	5.82e-08	2.51e-07	7.56413
EMP3	-0.522614	0.522614	9.79061	-5.49261	5.98e-08	2.58e-07	7.53696
MNDA	-0.775358	0.775358	5.77116	-5.48807	6.13e-08	2.64e-07	7.51341
AFF3	0.59127	0.59127	2.75925	5.48505	6.23e-08	2.68e-07	7.49777
FKBP11	-0.521262	0.521262	6.59012	-5.47839	6.46e-08	2.78e-07	7.46327
TLR7	-0.511107	0.511107	3.11699	-5.47767	6.48e-08	2.79e-07	7.45954
PALLD	0.662973	0.662973	8.62962	5.47529	6.57e-08	2.82e-07	7.44724
TMEM200B	0.71415	0.71415	6.38217	5.47151	6.7e-08	2.87e-07	7.42771
KLHL4	0.667269	0.667269	3.44265	5.47078	6.73e-08	2.88e-07	7.42392
CAP2	1.08013	1.08013	4.56907	5.4693	6.78e-08	2.91e-07	7.41629
ELOVL2	0.665008	0.665008	2.95802	5.46915	6.79e-08	2.91e-07	7.41551
CDON	0.71174	0.71174	3.82706	5.46514	6.93e-08	2.97e-07	7.39482
NFATC2	-0.552458	0.552458	3.97369	-5.4643	6.97e-08	2.98e-07	7.39045
DDIAS	0.578467	0.578467	3.61766	5.46311	7.01e-08	3e-07	7.38432
COL4A6	0.827622	0.827622	2.42168	5.46066	7.1e-08	3.03e-07	7.37169
LRIF1	0.531212	0.531212	5.23675	5.45892	7.17e-08	3.06e-07	7.36269
APOL3	-0.725383	0.725383	6.3293	-5.45585	7.29e-08	3.11e-07	7.34689
SORBS1	0.94978	0.94978	5.34294	5.45284	7.41e-08	3.15e-07	7.33137
BST2	-0.786277	0.786277	7.85714	-5.45212	7.44e-08	3.17e-07	7.32763
CLEC4A	-0.54806	0.54806	4.77196	-5.44759	7.62e-08	3.24e-07	7.30432
SMIM3	-0.633785	0.633785	7.41429	-5.44458	7.74e-08	3.29e-07	7.28882
CH25H	-0.868018	0.868018	4.64795	-5.44236	7.83e-08	3.33e-07	7.27738
HSPA6	-0.75042	0.75042	5.25226	-5.43886	7.98e-08	3.39e-07	7.25939
LGALS3BP	-0.667136	0.667136	9.26176	-5.43442	8.17e-08	3.46e-07	7.23657
LUM	-1.22754	1.22754	9.81449	-5.43205	8.28e-08	3.5e-07	7.22441
IGKC	-1.39416	1.39416	6.23621	-5.43008	8.36e-08	3.53e-07	7.21429
DACT3	0.735499	0.735499	4.95256	5.41629	9e-08	3.79e-07	7.14357
HOXC12	0.50912	0.50912	1.96379	5.41375	9.12e-08	3.84e-07	7.13059
AKR1C3	-0.909107	0.909107	6.19148	-5.41288	9.16e-08	3.86e-07	7.12614
IL17B	0.989095	0.989095	3.18518	5.40661	9.47e-08	3.98e-07	7.09408
SEMA6A	0.660144	0.660144	3.36704	5.39617	1e-07	4.19e-07	7.0407
GIMAP6	-0.646811	0.646811	5.94383	-5.39557	1e-07	4.2e-07	7.03765
HBEGF	-0.532317	0.532317	4.78615	-5.39425	1.01e-07	4.23e-07	7.0309
PCED1B	-0.548079	0.548079	3.32052	-5.39235	1.02e-07	4.27e-07	7.02125
ACP5	-1.00739	1.00739	5.22843	-5.39185	1.02e-07	4.28e-07	7.01868
S100A6	-0.525699	0.525699	11.7371	-5.38968	1.04e-07	4.32e-07	7.0076
VEGFA	0.585215	0.585215	7.49083	5.38773	1.05e-07	4.37e-07	6.99769
PIK3CD	-0.567381	0.567381	4.87238	-5.38723	1.05e-07	4.38e-07	6.99513
ITGAL	-0.581915	0.581915	3.96329	-5.37879	1.1e-07	4.56e-07	6.95213
GNLY	-0.516868	0.516868	2.57794	-5.3788	1.1e-07	4.56e-07	6.95216
KCNT2	0.634247	0.634247	2.74541	5.37416	1.13e-07	4.67e-07	6.92857
GPR160	-0.523391	0.523391	3.02154	-5.3737	1.13e-07	4.68e-07	6.92621
DCN	-1.20537	1.20537	9.7284	-5.37307	1.13e-07	4.69e-07	6.92302
TBC1D10C	-0.515238	0.515238	3.07137	-5.3688	1.16e-07	4.79e-07	6.90131
ADAM22	0.631526	0.631526	2.76618	5.36478	1.18e-07	4.89e-07	6.88091
SNAP25	0.906166	0.906166	3.44348	5.35232	1.26e-07	5.21e-07	6.8177
CKS2	0.664529	0.664529	9.01273	5.35246	1.26e-07	5.21e-07	6.81844
HOXC11	0.551354	0.551354	2.51973	5.35207	1.26e-07	5.22e-07	6.81642
GNAZ	0.693586	0.693586	3.26393	5.35162	1.27e-07	5.23e-07	6.81414
YAP1	0.531548	0.531548	8.14686	5.34996	1.28e-07	5.27e-07	6.80575
NKX2-5	0.624149	0.624149	2.2925	5.33805	1.36e-07	5.59e-07	6.74549
CD8A	-0.860674	0.860674	3.52496	-5.33627	1.37e-07	5.64e-07	6.7365
KYNU	-0.675696	0.675696	3.7638	-5.32944	1.42e-07	5.83e-07	6.70202
EMILIN2	-0.748612	0.748612	6.26962	-5.32876	1.43e-07	5.85e-07	6.69857
OAS2	-0.629986	0.629986	4.6124	-5.32819	1.43e-07	5.87e-07	6.69567
SLC7A7	-0.576454	0.576454	5.82167	-5.32665	1.44e-07	5.91e-07	6.68791
SQLE	0.540258	0.540258	5.81801	5.32502	1.46e-07	5.96e-07	6.67969
RYR3	0.689368	0.689368	2.31348	5.31525	1.53e-07	6.26e-07	6.63044
RASEF	0.527268	0.527268	5.09986	5.31074	1.57e-07	6.4e-07	6.60775
PDGFRL	-0.965771	0.965771	6.26467	-5.30734	1.6e-07	6.51e-07	6.59067
BVES	0.587428	0.587428	4.4891	5.30236	1.64e-07	6.67e-07	6.56563
UNC5D	0.592876	0.592876	2.35926	5.29815	1.68e-07	6.81e-07	6.54449
PCDH10	0.63013	0.63013	2.4257	5.29346	1.72e-07	6.97e-07	6.52095
MSR1	-0.586584	0.586584	4.58149	-5.29332	1.72e-07	6.98e-07	6.52025
CFL2	0.584415	0.584415	7.41841	5.28708	1.78e-07	7.19e-07	6.48897
GGH	0.664288	0.664288	6.91866	5.28212	1.82e-07	7.37e-07	6.4641
OXCT1	0.575954	0.575954	7.8846	5.28127	1.83e-07	7.4e-07	6.45985
TNFAIP6	-1.10204	1.10204	6.34691	-5.27992	1.84e-07	7.44e-07	6.4531
SLC26A7	0.645347	0.645347	2.32877	5.27648	1.88e-07	7.57e-07	6.4359
DAB2	-0.773232	0.773232	6.79977	-5.26981	1.94e-07	7.82e-07	6.40253
LONRF2	0.871882	0.871882	2.98867	5.2685	1.96e-07	7.86e-07	6.39602
ISG15	-0.630671	0.630671	9.105	-5.26574	1.98e-07	7.97e-07	6.38222
MEIS2	0.656378	0.656378	6.221	5.26511	1.99e-07	7.99e-07	6.37905
PCOLCE	-0.742358	0.742358	10.1046	-5.25882	2.06e-07	8.25e-07	6.34767
PCDH18	0.562587	0.562587	6.94767	5.25688	2.08e-07	8.33e-07	6.33804
ANGPTL2	-0.715139	0.715139	8.61252	-5.25297	2.12e-07	8.49e-07	6.31852
SYNE2	0.570867	0.570867	4.61871	5.25179	2.13e-07	8.54e-07	6.31268
AURKB	0.595871	0.595871	4.9757	5.24268	2.24e-07	8.93e-07	6.26734
GPX3	-0.942108	0.942108	8.33212	-5.24247	2.24e-07	8.94e-07	6.26629
PBX1	0.833597	0.833597	6.21927	5.2402	2.27e-07	9.04e-07	6.25497
TRAF5	0.5857	0.5857	5.29657	5.24031	2.26e-07	9.04e-07	6.25555
PCDHB14	0.588936	0.588936	4.48066	5.23801	2.29e-07	9.14e-07	6.24408
RPE65	0.829069	0.829069	2.53674	5.21573	2.57e-07	1.02e-06	6.13361
RASSF3	0.612285	0.612285	7.54776	5.21212	2.62e-07	1.04e-06	6.11572
TACC2	0.614125	0.614125	5.09516	5.20816	2.67e-07	1.06e-06	6.09618
MZB1	-0.714733	0.714733	2.54913	-5.19206	2.9e-07	1.14e-06	6.01671
IRF1	-0.59465	0.59465	5.76108	-5.18854	2.96e-07	1.16e-06	5.99936
HAS1	-0.990036	0.990036	3.62625	-5.18162	3.06e-07	1.2e-06	5.96526
CDH3	0.915298	0.915298	3.06881	5.18172	3.06e-07	1.2e-06	5.96579
DIRAS1	0.692622	0.692622	3.4047	5.17735	3.13e-07	1.22e-06	5.9443
SYNM	1.08776	1.08776	6.1996	5.17515	3.16e-07	1.24e-06	5.93346
THSD4	0.721261	0.721261	3.73623	5.17479	3.17e-07	1.24e-06	5.9317
HLA-DOA	-0.520532	0.520532	4.18976	-5.17356	3.19e-07	1.25e-06	5.92565
MT1G	-0.666433	0.666433	6.0196	-5.16971	3.25e-07	1.27e-06	5.90671
ZFP36	-0.551199	0.551199	8.77877	-5.169	3.27e-07	1.27e-06	5.90325
CALD1	0.525739	0.525739	9.01592	5.17019	3.25e-07	1.27e-06	5.90908
PLBD1	-0.69608	0.69608	6.15671	-5.16262	3.37e-07	1.31e-06	5.87193
CDC42EP2	-0.502759	0.502759	5.25239	-5.15798	3.45e-07	1.34e-06	5.84918
MLLT11	0.841622	0.841622	6.58161	5.15576	3.49e-07	1.36e-06	5.83831
RBM24	1.12261	1.12261	3.93194	5.14604	3.67e-07	1.42e-06	5.79076
RAB15	0.544473	0.544473	4.5577	5.14271	3.73e-07	1.44e-06	5.77447
NLGN1	0.549978	0.549978	2.53695	5.14173	3.75e-07	1.45e-06	5.76969
IL1B	-0.735834	0.735834	2.918	-5.13647	3.85e-07	1.49e-06	5.744
FPR3	-0.681241	0.681241	5.1642	-5.13566	3.87e-07	1.49e-06	5.74006
SMAD9	0.723255	0.723255	4.07214	5.13163	3.95e-07	1.52e-06	5.72038
CMTM4	0.532966	0.532966	5.09394	5.1319	3.95e-07	1.52e-06	5.72169
ARHGAP25	-0.50636	0.50636	4.1941	-5.13199	3.94e-07	1.52e-06	5.72215
NNMT	-0.58254	0.58254	4.94116	-5.12163	4.16e-07	1.6e-06	5.67167
HOXB7	-0.588375	0.588375	5.82271	-5.11315	4.34e-07	1.66e-06	5.63039
PTCH1	0.650395	0.650395	3.59753	5.10642	4.49e-07	1.72e-06	5.59769
TCEAL1	0.513999	0.513999	7.00243	5.10579	4.5e-07	1.72e-06	5.59464
KCNN2	0.509538	0.509538	2.3116	5.10103	4.61e-07	1.76e-06	5.57156
MID1	0.533218	0.533218	6.24702	5.09883	4.66e-07	1.78e-06	5.56087
DTNA	0.646557	0.646557	3.05176	5.09518	4.75e-07	1.81e-06	5.54318
CLCN5	0.500926	0.500926	4.24433	5.09509	4.75e-07	1.81e-06	5.54278
OS9	-0.56924	0.56924	9.41612	-5.08621	4.97e-07	1.89e-06	5.49978
PAX6	0.705034	0.705034	3.48411	5.08295	5.05e-07	1.92e-06	5.48401
COCH	0.525089	0.525089	5.41333	5.08302	5.05e-07	1.92e-06	5.48434
KLHL13	0.944867	0.944867	4.39749	5.07573	5.24e-07	1.99e-06	5.4491
OSBPL6	0.561474	0.561474	3.77807	5.07073	5.37e-07	2.03e-06	5.42496
CXCL6	-0.616073	0.616073	2.27143	-5.06805	5.45e-07	2.06e-06	5.41203
ANKRD22	-0.676946	0.676946	2.86875	-5.06698	5.48e-07	2.07e-06	5.40689
ELAVL2	0.519521	0.519521	2.01974	5.06607	5.5e-07	2.08e-06	5.40251
PLEKHA5	0.562246	0.562246	5.27011	5.06448	5.55e-07	2.09e-06	5.39483
KIF5C	0.683083	0.683083	3.11708	5.06334	5.58e-07	2.1e-06	5.38935
PPP1R12B	1.06304	1.06304	4.63011	5.05718	5.75e-07	2.17e-06	5.35967
THBD	-0.724451	0.724451	6.238	-5.05157	5.92e-07	2.22e-06	5.33272
OAF	-0.625944	0.625944	6.28028	-5.05068	5.94e-07	2.23e-06	5.32844
SLC31A2	-0.51592	0.51592	4.98595	-5.04888	6e-07	2.25e-06	5.31975
SLFN13	0.683039	0.683039	3.32306	5.04524	6.11e-07	2.29e-06	5.30229
PTCHD1	0.659348	0.659348	2.35772	5.03781	6.34e-07	2.37e-06	5.26663
TGFB2	0.593838	0.593838	4.17089	5.03592	6.4e-07	2.39e-06	5.25759
IGLL3P	-0.626937	0.626937	4.03955	-5.02906	6.62e-07	2.47e-06	5.22472
SPECC1	0.622343	0.622343	3.44337	5.02656	6.7e-07	2.5e-06	5.21276
TMEM119	-0.991037	0.991037	5.61944	-5.02313	6.82e-07	2.54e-06	5.19633
HOXA13	0.517337	0.517337	2.42867	5.0203	6.92e-07	2.58e-06	5.18277
PDPN	-0.989119	0.989119	5.48867	-5.01738	7.02e-07	2.61e-06	5.16885
TNFSF9	-0.534406	0.534406	3.11593	-5.00625	7.42e-07	2.75e-06	5.11571
FAT1	0.612465	0.612465	7.53517	5.00354	7.52e-07	2.79e-06	5.10278
B3GALNT1	0.524839	0.524839	4.5387	5.00377	7.51e-07	2.79e-06	5.1039
CFB	-0.72097	0.72097	4.87361	-5.0022	7.57e-07	2.81e-06	5.09639
C14orf132	0.714171	0.714171	6.10618	4.99725	7.76e-07	2.87e-06	5.07283
CCDC146	0.546986	0.546986	3.56112	4.98534	8.23e-07	3.04e-06	5.01618
FBLN2	-1.00528	1.00528	7.34893	-4.97	8.88e-07	3.27e-06	4.94345
NEURL1B	0.646875	0.646875	6.93017	4.96757	8.99e-07	3.31e-06	4.93194
CFI	-0.801256	0.801256	5.38168	-4.96512	9.09e-07	3.34e-06	4.92036
AGAP2-AS1	-0.82534	0.82534	4.71726	-4.96367	9.16e-07	3.36e-06	4.91349
EPPK1	0.568022	0.568022	1.9365	4.96409	9.14e-07	3.36e-06	4.91548
EPSTI1	-0.627626	0.627626	5.57969	-4.96284	9.2e-07	3.38e-06	4.90953
MMP2	-0.862076	0.862076	9.49973	-4.96029	9.31e-07	3.42e-06	4.89749
GRIK5	0.598311	0.598311	3.98602	4.95672	9.48e-07	3.47e-06	4.8806
SERPINE1	-0.984197	0.984197	7.22219	-4.94597	1e-06	3.65e-06	4.82988
CD79A	-0.531549	0.531549	2.4458	-4.93775	1.04e-06	3.79e-06	4.79115
IGLV1-44	-1.11128	1.11128	4.54965	-4.93678	1.05e-06	3.81e-06	4.78656
CXADR	0.678971	0.678971	2.95476	4.93588	1.05e-06	3.83e-06	4.78231
IGSF3	0.674723	0.674723	4.09185	4.93404	1.06e-06	3.86e-06	4.7737
LRIG1	0.55758	0.55758	6.17063	4.93224	1.07e-06	3.89e-06	4.76521
SLC38A5	-0.675012	0.675012	3.33393	-4.93143	1.07e-06	3.9e-06	4.76141
BIRC5	0.638548	0.638548	5.86242	4.92857	1.09e-06	3.95e-06	4.74795
EYA1	0.823933	0.823933	3.20469	4.92367	1.12e-06	4.04e-06	4.72491
SATB2	0.546773	0.546773	4.30357	4.91882	1.14e-06	4.14e-06	4.70218
OAS1	-0.665706	0.665706	5.46937	-4.91415	1.17e-06	4.22e-06	4.68025
JDP2	-0.523537	0.523537	5.58768	-4.91463	1.17e-06	4.22e-06	4.68252
CD93	-0.507504	0.507504	7.83365	-4.9112	1.19e-06	4.28e-06	4.66642
CPM	-0.617239	0.617239	5.29959	-4.90964	1.19e-06	4.31e-06	4.65914
GIMAP2	-0.548105	0.548105	5.23412	-4.90317	1.23e-06	4.44e-06	4.62885
IGHM	-1.13544	1.13544	4.72804	-4.89625	1.28e-06	4.58e-06	4.59647
IL7R	-0.845843	0.845843	4.2655	-4.89333	1.29e-06	4.64e-06	4.58283
ZBED3	0.525386	0.525386	5.03696	4.89184	1.3e-06	4.67e-06	4.5759
PARP8	-0.526531	0.526531	3.93305	-4.88259	1.36e-06	4.87e-06	4.53275
WNT2	-0.831124	0.831124	3.03471	-4.88129	1.37e-06	4.89e-06	4.5267
KCNH2	0.891971	0.891971	3.1467	4.87406	1.42e-06	5.06e-06	4.49305
ITGB1BP2	0.68885	0.68885	2.44094	4.86638	1.47e-06	5.25e-06	4.45731
ACKR3	-0.585439	0.585439	7.67869	-4.8651	1.48e-06	5.28e-06	4.45136
ADAMTS8	0.589508	0.589508	2.40515	4.86014	1.52e-06	5.4e-06	4.42835
EOGT	0.509099	0.509099	6.1042	4.85577	1.55e-06	5.51e-06	4.40808
IGHD	-0.616089	0.616089	2.15718	-4.8546	1.56e-06	5.54e-06	4.40267
ANO1	0.699443	0.699443	3.64281	4.85297	1.57e-06	5.58e-06	4.39508
GOLGA8A	0.630655	0.630655	5.74775	4.84985	1.6e-06	5.65e-06	4.38065
ACTN1	0.669534	0.669534	8.68416	4.84937	1.6e-06	5.67e-06	4.37844
DLX1	0.567286	0.567286	2.33441	4.84891	1.61e-06	5.68e-06	4.3763
PDE5A	0.634572	0.634572	3.87239	4.84294	1.65e-06	5.84e-06	4.34868
FCGBP	-0.968885	0.968885	4.75868	-4.84024	1.67e-06	5.91e-06	4.33619
CREB3L1	-0.792994	0.792994	6.2073	-4.8321	1.74e-06	6.14e-06	4.29859
NNAT	0.607085	0.607085	3.24835	4.83203	1.74e-06	6.14e-06	4.29826
MYOCD	1.09047	1.09047	2.89155	4.82598	1.79e-06	6.31e-06	4.27036
JPH2	0.964133	0.964133	3.30856	4.81863	1.86e-06	6.51e-06	4.23649
SPATA18	-0.606499	0.606499	2.9498	-4.80168	2.02e-06	7.04e-06	4.15855
ANXA1	-0.533777	0.533777	9.68577	-4.80134	2.02e-06	7.05e-06	4.15702
TSPAN31	-0.738739	0.738739	6.82352	-4.8002	2.03e-06	7.09e-06	4.15176
REEP1	0.9431	0.9431	4.16487	4.79904	2.04e-06	7.12e-06	4.14644
BEND5	0.580619	0.580619	3.8416	4.79228	2.11e-06	7.35e-06	4.11546
SLC12A8	-0.755556	0.755556	4.54191	-4.78957	2.14e-06	7.44e-06	4.10304
RBP7	-0.837637	0.837637	6.32901	-4.78026	2.23e-06	7.76e-06	4.06046
NPNT	0.838145	0.838145	4.44403	4.77967	2.24e-06	7.78e-06	4.0578
LYZ	-0.754444	0.754444	8.34933	-4.77917	2.24e-06	7.79e-06	4.05548
HAND2-AS1	0.680961	0.680961	2.51723	4.77647	2.27e-06	7.89e-06	4.04315
ATL1	0.619831	0.619831	4.79045	4.77493	2.29e-06	7.94e-06	4.03614
SV2A	0.721766	0.721766	4.10608	4.77285	2.31e-06	8.02e-06	4.02663
ARG2	0.572942	0.572942	3.15299	4.76353	2.42e-06	8.36e-06	3.98416
FLNA	0.589048	0.589048	10.2571	4.76276	2.43e-06	8.39e-06	3.98063
SERPINB2	-0.747865	0.747865	2.35459	-4.76141	2.44e-06	8.44e-06	3.97448
UBE2C	0.690958	0.690958	7.90712	4.75905	2.47e-06	8.53e-06	3.96376
TBX3	0.51147	0.51147	4.49786	4.75796	2.48e-06	8.57e-06	3.95876
SPOCK2	-0.517006	0.517006	4.10237	-4.75742	2.49e-06	8.59e-06	3.95633
SERPINB9	-0.570715	0.570715	4.23564	-4.75376	2.53e-06	8.73e-06	3.93969
CDKN3	0.6804	0.6804	6.59135	4.75258	2.55e-06	8.77e-06	3.93429
GPR171	-0.529216	0.529216	2.28471	-4.74575	2.63e-06	9.05e-06	3.90329
FNDC4	-0.524778	0.524778	4.02492	-4.74144	2.69e-06	9.23e-06	3.88372
SUSD5	0.770395	0.770395	3.63756	4.73812	2.73e-06	9.36e-06	3.86868
DZIP1	0.514411	0.514411	5.32467	4.73538	2.77e-06	9.48e-06	3.85625
PI3	-0.763892	0.763892	2.56976	-4.73033	2.83e-06	9.7e-06	3.83337
STEAP4	-0.861375	0.861375	5.03263	-4.724	2.92e-06	9.97e-06	3.80474
TLR4	-0.504008	0.504008	4.97201	-4.71585	3.03e-06	1.03e-05	3.76793
NFASC	0.625149	0.625149	2.6168	4.71474	3.05e-06	1.04e-05	3.76295
PROCR	-0.592423	0.592423	6.84226	-4.71378	3.06e-06	1.04e-05	3.7586
RAP1GAP2	0.558644	0.558644	4.08586	4.71296	3.07e-06	1.05e-05	3.75492
TENM1	0.573186	0.573186	2.5535	4.69745	3.31e-06	1.12e-05	3.68505
SPINT2	-0.53029	0.53029	4.93039	-4.69636	3.33e-06	1.12e-05	3.68013
ALDH1B1	0.716733	0.716733	5.58405	4.69068	3.42e-06	1.15e-05	3.65462
SEMA6D	0.561334	0.561334	3.28869	4.68458	3.52e-06	1.18e-05	3.62722
MT1E	-0.626805	0.626805	8.59962	-4.68435	3.52e-06	1.19e-05	3.62623
PDE3A	0.676019	0.676019	4.30118	4.68182	3.56e-06	1.2e-05	3.61487
KIAA1211	0.525674	0.525674	2.4958	4.68	3.59e-06	1.21e-05	3.60672
TPM1	0.601402	0.601402	8.94943	4.6745	3.69e-06	1.24e-05	3.58209
PCP4	1.23805	1.23805	3.3105	4.67295	3.71e-06	1.25e-05	3.57514
FAM84A	0.512902	0.512902	2.86537	4.66517	3.85e-06	1.29e-05	3.54035
CCR5	-0.543846	0.543846	4.62903	-4.66365	3.88e-06	1.3e-05	3.53356
PRUNE2	0.930069	0.930069	6.13161	4.65985	3.95e-06	1.32e-05	3.51657
FBLN1	-0.651065	0.651065	8.75861	-4.66023	3.94e-06	1.32e-05	3.51826
PSD3	0.522791	0.522791	5.69827	4.65656	4.01e-06	1.34e-05	3.50193
TMTC2	0.58631	0.58631	3.98809	4.65446	4.05e-06	1.35e-05	3.49255
RNF182	0.581992	0.581992	2.78563	4.65328	4.07e-06	1.36e-05	3.48727
SLC38A1	0.734453	0.734453	5.89096	4.64944	4.14e-06	1.38e-05	3.47015
KANK1	0.641102	0.641102	5.31521	4.65003	4.13e-06	1.38e-05	3.47281
PLA2G7	-0.639756	0.639756	4.92214	-4.6456	4.22e-06	1.4e-05	3.45306
DUSP1	-0.519753	0.519753	9.59232	-4.63644	4.4e-06	1.46e-05	3.41231
NKX2-2	0.517685	0.517685	1.97087	4.63312	4.47e-06	1.48e-05	3.39759
GATA3	-0.594579	0.594579	3.11278	-4.63159	4.5e-06	1.49e-05	3.3908
VDR	-0.588146	0.588146	4.28318	-4.63247	4.49e-06	1.49e-05	3.39472
ST6GAL2	0.757865	0.757865	3.49388	4.626	4.62e-06	1.53e-05	3.36598
CHL1	-0.726792	0.726792	2.73327	-4.62324	4.68e-06	1.55e-05	3.35374
RASL12	0.934803	0.934803	4.89446	4.60728	5.04e-06	1.66e-05	3.28315
C9orf3	0.645822	0.645822	5.88237	4.6021	5.16e-06	1.7e-05	3.26027
ISG20	-0.551646	0.551646	4.50939	-4.5957	5.32e-06	1.74e-05	3.23208
ARMCX2	0.527565	0.527565	7.42195	4.59229	5.4e-06	1.77e-05	3.21706
CLGN	0.749724	0.749724	3.25447	4.58263	5.65e-06	1.85e-05	3.17454
TSPAN13	-0.587147	0.587147	6.9207	-4.57686	5.8e-06	1.89e-05	3.1492
PLA2G16	-0.62717	0.62717	5.71355	-4.57425	5.87e-06	1.92e-05	3.13776
2021-09-03	0.546961	0.546961	2.92642	4.57324	5.9e-06	1.92e-05	3.13331
DNAJB5	0.517604	0.517604	4.45227	4.56801	6.04e-06	1.97e-05	3.11037
CSDC2	0.614438	0.614438	2.8393	4.56697	6.07e-06	1.98e-05	3.10581
HEY2	0.714303	0.714303	4.18656	4.55931	6.29e-06	2.04e-05	3.07231
FBN2	0.839612	0.839612	5.11639	4.55875	6.31e-06	2.05e-05	3.06983
EBPL	-0.515402	0.515402	6.70698	-4.55696	6.36e-06	2.06e-05	3.06202
UPP1	-0.594547	0.594547	5.3492	-4.55582	6.39e-06	2.07e-05	3.05703
NID1	0.525856	0.525856	8.12149	4.55551	6.4e-06	2.07e-05	3.05568
TNFAIP2	-0.596813	0.596813	6.69161	-4.55431	6.44e-06	2.09e-05	3.05042
CXCL10	-1.00174	1.00174	6.3078	-4.55193	6.51e-06	2.11e-05	3.04001
KCNMB1	0.982939	0.982939	3.36056	4.54362	6.76e-06	2.18e-05	3.00378
GCH1	-0.598098	0.598098	5.60502	-4.52634	7.32e-06	2.35e-05	2.92856
LINC01139	0.632604	0.632604	2.92329	4.51608	7.67e-06	2.46e-05	2.88404
CCND1	-0.730806	0.730806	7.18874	-4.51244	7.79e-06	2.5e-05	2.86823
VASN	-0.571271	0.571271	7.21966	-4.51071	7.86e-06	2.51e-05	2.86075
MXRA8	-0.722075	0.722075	8.61105	-4.50922	7.91e-06	2.53e-05	2.85431
IGLJ3	-0.512551	0.512551	2.29193	-4.50689	7.99e-06	2.55e-05	2.8442
TNFRSF12A	-0.579572	0.579572	7.13361	-4.49422	8.47e-06	2.69e-05	2.78947
GFPT2	-0.775947	0.775947	7.20555	-4.48667	8.76e-06	2.78e-05	2.75692
IL1R2	-0.515535	0.515535	2.92398	-4.48536	8.81e-06	2.8e-05	2.75126
EDNRA	0.782861	0.782861	6.56815	4.48394	8.87e-06	2.81e-05	2.74513
FOXG1	0.652545	0.652545	2.26906	4.48139	8.97e-06	2.84e-05	2.73417
METTL1	-0.669935	0.669935	5.98561	-4.47894	9.07e-06	2.87e-05	2.72361
CCL20	-0.60841	0.60841	2.43309	-4.47786	9.12e-06	2.88e-05	2.71898
ABLIM3	-0.564687	0.564687	5.24856	-4.47782	9.12e-06	2.88e-05	2.71878
FABP4	-1.12988	1.12988	5.98629	-4.47452	9.26e-06	2.92e-05	2.70461
COL21A1	0.687882	0.687882	5.38578	4.47531	9.22e-06	2.92e-05	2.70798
ARHGAP6	0.55256	0.55256	4.94208	4.47504	9.24e-06	2.92e-05	2.70683
ANGPTL4	-0.694709	0.694709	5.59426	-4.47103	9.4e-06	2.97e-05	2.6896
VANGL2	0.571703	0.571703	3.08808	4.47123	9.4e-06	2.97e-05	2.69046
RNF150	0.595539	0.595539	4.17118	4.46207	9.79e-06	3.09e-05	2.65116
FCGR2C	-0.574169	0.574169	4.19293	-4.45928	9.92e-06	3.12e-05	2.63918
S100B	-0.528743	0.528743	2.55413	-4.45846	9.95e-06	3.13e-05	2.63566
STON1	0.619637	0.619637	4.59918	4.45756	9.99e-06	3.14e-05	2.63182
CALB2	-0.563687	0.563687	2.34391	-4.44291	1.07e-05	3.35e-05	2.56916
PGM5-AS1	0.839755	0.839755	3.04418	4.44084	1.08e-05	3.38e-05	2.56034
APOC1	-0.672355	0.672355	7.4789	-4.4334	1.11e-05	3.49e-05	2.52859
FGFR2	0.691663	0.691663	3.94224	4.43112	1.13e-05	3.52e-05	2.51887
MPP7	0.558239	0.558239	2.75256	4.42927	1.13e-05	3.55e-05	2.51099
DPT	-1.10323	1.10323	7.51593	-4.42841	1.14e-05	3.56e-05	2.50733
APOD	-1.02642	1.02642	5.75501	-4.42706	1.15e-05	3.58e-05	2.50159
KCNG1	0.657712	0.657712	3.85597	4.42293	1.17e-05	3.65e-05	2.48401
TWIST2	-0.798787	0.798787	5.52776	-4.4162	1.2e-05	3.75e-05	2.45543
APLNR	-0.642169	0.642169	5.0399	-4.4151	1.21e-05	3.77e-05	2.45075
FZD3	0.519856	0.519856	2.68482	4.40893	1.24e-05	3.87e-05	2.42458
GABBR2	0.795626	0.795626	2.50736	4.40342	1.27e-05	3.96e-05	2.40125
CXCL8	-0.92375	0.92375	4.33061	-4.39236	1.34e-05	4.15e-05	2.35443
FZD6	0.635715	0.635715	5.64212	4.38503	1.38e-05	4.28e-05	2.32349
DMD	0.652363	0.652363	4.39195	4.38201	1.4e-05	4.33e-05	2.31079
SVIL	0.561206	0.561206	6.85705	4.37571	1.44e-05	4.45e-05	2.28425
FAT4	0.547916	0.547916	5.17274	4.37336	1.46e-05	4.49e-05	2.27436
TCEAL2	1.02828	1.02828	3.4255	4.3682	1.49e-05	4.58e-05	2.25263
PLXDC1	-0.64014	0.64014	5.8221	-4.35673	1.57e-05	4.8e-05	2.20448
CHST7	-0.580944	0.580944	4.56247	-4.35144	1.6e-05	4.91e-05	2.18233
MMP16	0.617301	0.617301	4.12833	4.34312	1.66e-05	5.08e-05	2.1475
SLC22A3	0.579846	0.579846	5.85213	4.33846	1.7e-05	5.18e-05	2.12802
LINC01133	-0.960947	0.960947	4.72897	-4.32157	1.83e-05	5.54e-05	2.05763
PTPRF	0.62707	0.62707	5.36322	4.31735	1.86e-05	5.64e-05	2.04007
ADCY5	0.589669	0.589669	2.55751	4.31609	1.87e-05	5.67e-05	2.03484
PCDH7	0.687655	0.687655	5.73265	4.31339	1.9e-05	5.73e-05	2.02361
PGM5	0.869549	0.869549	4.52439	4.30701	1.95e-05	5.88e-05	1.99712
THBS2	-0.795409	0.795409	9.13125	-4.2918	2.08e-05	6.26e-05	1.93415
SCARA5	-1.20176	1.20176	5.16466	-4.29141	2.09e-05	6.27e-05	1.93252
IRS2	0.527261	0.527261	5.86155	4.28945	2.11e-05	6.32e-05	1.92442
MBNL1-AS1	0.775193	0.775193	4.21386	4.28708	2.13e-05	6.38e-05	1.91462
SRPX	-0.709529	0.709529	9.05901	-4.27966	2.2e-05	6.57e-05	1.88401
CSPG4	0.525252	0.525252	5.60106	4.27655	2.23e-05	6.66e-05	1.8712
TJP2	0.513253	0.513253	5.88238	4.27207	2.27e-05	6.78e-05	1.85275
NUDT11	0.583484	0.583484	4.60293	4.25932	2.4e-05	7.13e-05	1.80032
SEMA5A	0.608112	0.608112	4.93469	4.25673	2.43e-05	7.21e-05	1.78968
SLPI	-0.889078	0.889078	3.91102	-4.25396	2.46e-05	7.29e-05	1.77832
FDCSP	-0.573096	0.573096	2.17941	-4.24548	2.55e-05	7.54e-05	1.74361
SLC7A3	0.683157	0.683157	2.26494	4.24185	2.59e-05	7.65e-05	1.72874
DGKI	0.524289	0.524289	3.01825	4.2401	2.61e-05	7.71e-05	1.72159
HTR2B	-0.63091	0.63091	3.01195	-4.23841	2.63e-05	7.76e-05	1.71468
MTCL1	0.677212	0.677212	5.3916	4.23551	2.66e-05	7.85e-05	1.70285
FENDRR	0.508242	0.508242	2.43739	4.22869	2.74e-05	8.06e-05	1.67501
BEX1	0.880235	0.880235	3.48973	4.22759	2.75e-05	8.1e-05	1.67054
AIM2	-0.862861	0.862861	4.38932	-4.22314	2.81e-05	8.24e-05	1.65241
RARRES3	-0.591561	0.591561	7.15054	-4.21997	2.84e-05	8.34e-05	1.63949
COLCA2	0.539584	0.539584	2.74997	4.21767	2.87e-05	8.42e-05	1.63015
EMP1	-0.507722	0.507722	8.09437	-4.21498	2.91e-05	8.51e-05	1.6192
TSPAN2	0.732081	0.732081	3.60947	4.2147	2.91e-05	8.52e-05	1.61805
C15orf48	-0.667166	0.667166	3.53785	-4.2137	2.92e-05	8.55e-05	1.61401
GPR183	-0.586626	0.586626	6.08203	-4.2075	3e-05	8.77e-05	1.5888
ENO2	0.642622	0.642622	6.75747	4.20639	3.02e-05	8.81e-05	1.58432
DAAM2	0.599845	0.599845	5.25079	4.20267	3.06e-05	8.94e-05	1.56924
TFPI	-0.650656	0.650656	5.85597	-4.19488	3.17e-05	9.21e-05	1.53766
SLAMF7	-0.598357	0.598357	3.13425	-4.19032	3.23e-05	9.37e-05	1.51921
SNED1	-0.54435	0.54435	3.97214	-4.1899	3.24e-05	9.39e-05	1.51754
DUSP2	-0.510232	0.510232	3.77459	-4.18606	3.29e-05	9.53e-05	1.502
SSTR1	0.509063	0.509063	2.1132	4.18306	3.33e-05	9.64e-05	1.48992
GAS2	0.528079	0.528079	2.30758	4.17807	3.4e-05	9.83e-05	1.46977
SLC25A4	0.512952	0.512952	5.55495	4.17789	3.41e-05	9.84e-05	1.46905
BMP5	0.535493	0.535493	1.96975	4.17044	3.52e-05	0.000101396	1.43902
EEF1A2	0.799387	0.799387	3.66014	4.16599	3.58e-05	0.00010324	1.42113
CLDN5	-0.512885	0.512885	6.36586	-4.15754	3.71e-05	0.000106713	1.3872
DHCR24	0.509538	0.509538	6.25488	4.1537	3.78e-05	0.000108375	1.37178
CCL26	-0.538341	0.538341	2.94452	-4.15334	3.78e-05	0.000108512	1.37033
[truncated: 185 more rows]

## Sheet: Table S4
Table S4: Immunity/Metabolism/Stemness phenotype-related genes
579 immune phenotype-related genes				326 metabolism phenotype-related genes				286 stemness phenotype-related genes
C3	blue			KLHL23	brown			CCNE2	yellow
CFD	blue			PLAC9	brown			TOP2A	yellow
S100A9	blue			ITGA8	brown			ANLN	yellow
PLTP	blue			PCP4	brown			BRIP1	yellow
F13A1	blue			LUM	brown			PRC1	yellow
LYVE1	blue			DCN	brown			ATAD2	yellow
ZNF711	blue			MYH11	brown			SPIN4	yellow
CCL18	blue			SBSPON	brown			KIF15	yellow
IL6	blue			COL4A5	brown			BUB1B	yellow
C1QA	blue			RBM24	brown			DEPDC1	yellow
CXCL1	blue			TNFAIP6	brown			CENPF	yellow
C1QB	blue			MYOCD	brown			CDCA7	yellow
CD209	blue			SYNM	brown			E2F7	yellow
RARRES1	blue			CAP2	brown			TTK	yellow
IGKC	blue			C8orf88	brown			NUF2	yellow
CCL5	blue			C3orf70	brown			KIF14	yellow
RNASE1	blue			PPP1R12B	brown			KIF23	yellow
VSIG4	blue			PTGES	brown			ASPM	yellow
NCF4	blue			CD248	brown			EZH2	yellow
FCER1G	blue			SERPINF1	brown			ZNF367	yellow
CCL13	blue			TCEAL2	brown			KIF4A	yellow
MS4A4A	blue			DES	brown			CENPE	yellow
FOLR2	blue			TRIM45	brown			NUSAP1	yellow
CD14	blue			THY1	brown			KIF11	yellow
S100A8	blue			NAV2	brown			DLGAP5	yellow
RNASE6	blue			RCN3	brown			MYBL1	yellow
CSTA	blue			TMEM119	brown			FAM83D	yellow
IGFBP6	blue			PDPN	brown			KIF20A	yellow
TMEM176A	blue			IL17B	brown			SMC4	yellow
CD52	blue			KCNMB1	brown			TPX2	yellow
LRRC32	blue			ITPR1	brown			KIF18B	yellow
AIF1	blue			FBXL22	brown			FANCI	yellow
HOTAIR	blue			CDC42EP5	brown			BUB1	yellow
MARCO	blue			PDGFRL	brown			RMI1	yellow
SIGLEC1	blue			JPH2	brown			GINS1	yellow
FPR1	blue			BCHE	brown			UHRF1	yellow
HLA-DMA	blue			CAND2	brown			POLA1	yellow
C1QC	blue			SORBS1	brown			NCAPG	yellow
FCGR1B	blue			TXNDC16	brown			HMMR	yellow
PTX3	blue			IGFBPL1	brown			DTL	yellow
ACKR1	blue			FAT3	brown			BARD1	yellow
CD163	blue			KLHL13	brown			FOXM1	yellow
CSF1R	blue			REEP1	brown			KNTC1	yellow
SCARA5	blue			LHX2	brown			WDR76	yellow
C1orf162	blue			METRNL	brown			MCM2	yellow
HCST	blue			RASL12	brown			NEK2	yellow
MEDAG	blue			PRUNE2	brown			CENPK	yellow
CCL8	blue			ARHGEF26	brown			CDK1	yellow
HCK	blue			SLMAP	brown			CDC7	yellow
CSF2RB	blue			RAB9B	brown			EMC3-AS1	yellow
GZMK	blue			ADAMTS2	brown			CCNB1	yellow
CST7	blue			PAWR	brown			HELLS	yellow
TMEM176B	blue			CDH3	brown			TCF19	yellow
TYROBP	blue			TRIM9	brown			CENPU	yellow
MS4A6A	blue			SNAP25	brown			E2F8	yellow
NCAM1	blue			MYEF2	brown			TMEM97	yellow
VAMP8	blue			MYLK	brown			UBE2T	yellow
CCL4	blue			KCNH2	brown			CDC20	yellow
CXCL13	blue			GJC1	brown			PBK	yellow
LAIR1	blue			TANC1	brown			RAD51AP1	yellow
GZMA	blue			LONRF2	brown			SMC2	yellow
ITGB2	blue			PGM5	brown			NCAPD2	yellow
CLEC4G	blue			PAPSS2	brown			CCNA2	yellow
IL10RA	blue			HSPB3	brown			STIL	yellow
GMFG	blue			MMP2	brown			PSPH	yellow
CD3D	blue			GKAP1	brown			CDCA7L	yellow
BCL2A1	blue			TTLL7	brown			MKI67	yellow
TIMD4	blue			ACTC1	brown			MELK	yellow
ANPEP	blue			C1QL1	brown			RACGAP1	yellow
EFEMP1	blue			MICAL3	brown			ECT2	yellow
HSD3B7	blue			PGM5-AS1	brown			CDCA8	yellow
IL2RG	blue			NPNT	brown			CCNB2	yellow
SASH3	blue			TMEM56	brown			MAD2L1	yellow
C2	blue			PBX1	brown			CENPJ	yellow
LY86	blue			RPE65	brown			MCM4	yellow
CD4	blue			COL4A6	brown			RAD54L	yellow
IFI27	blue			LSM11	brown			CKAP2	yellow
FERMT3	blue			KLHL42	brown			KIF2C	yellow
IGHM	blue			WFDC1	brown			MCOLN3	yellow
IGLV1-44	blue			MME	brown			C1QTNF1	yellow
SERPINA1	blue			LMOD1	brown			NCAPG2	yellow
C1S	blue			PRIMA1	brown			CEP78	yellow
MPEG1	blue			CERCAM	brown			MNS1	yellow
LAPTM5	blue			TWIST2	brown			CKAP2L	yellow
PLEK	blue			PI15	brown			OIP5	yellow
MRC1	blue			GABBR2	brown			DHRS3	yellow
ADAMDEC1	blue			CREB3L1	brown			KIF18A	yellow
STAB1	blue			SYNPO2	brown			FANCE	yellow
HCLS1	blue			EDNRA	brown			AURKA	yellow
C1R	blue			GFPT2	brown			CENPI	yellow
HTRA3	blue			MBNL1-AS1	brown			RRM2	yellow
CTSC	blue			SUSD5	brown			TMPO	yellow
FCGR2B	blue			CNN1	brown			NDC80	yellow
IL32	blue			SHROOM3	brown			KIFC1	yellow
SERPING1	blue			CHRDL2	brown			USP1	yellow
IL17RD	blue			MXRA5	brown			CDC6	yellow
GGTA1P	blue			ST6GAL2	brown			SPDL1	yellow
S100A4	blue			NPTN-IT1	brown			PSRC1	yellow
CORO1A	blue			PDE1C	brown			HMGB2	yellow
EVI2B	blue			PDE4D	brown			WEE1	yellow
ALOX5AP	blue			PPP1R12A	brown			IQGAP3	yellow
SLAMF8	blue			PCOLCE	brown			TRIP13	yellow
HMGN5	blue			DACT3	brown			PRIM1	yellow
CD74	blue			SLC38A1	brown			NCAPD3	yellow
CD2	blue			AKAP1	brown			SPAG5	yellow
ARL4C	blue			TSPAN2	brown			ZWINT	yellow
SELL	blue			NRXN3	brown			CCP110	yellow
CCL19	blue			CCND1	brown			FBXO5	yellow
LGALS9	blue			ACTG2	brown			CEP55	yellow
CYBA	blue			PHKA1	brown			RFC3	yellow
PLAUR	blue			LAMA3	brown			CTPS1	yellow
DOK2	blue			MXRA8	brown			SSX2IP	yellow
PRF1	blue			THSD4	brown			SKP2	yellow
PLAU	blue			MYOC	brown			KNSTRN	yellow
TNFSF13B	blue			RIMS3	brown			DIAPH3	yellow
IGLL5	blue			PTBP2	brown			CCNE1	yellow
RASSF4	blue			ALDH1B1	brown			RAD54B	yellow
HLA-DMB	blue			ANGPTL2	brown			EGFL7	yellow
RAC2	blue			HEY2	brown			LMNB1	yellow
PTPN6	blue			C14orf132	brown			DEPDC1B	yellow
CD53	blue			TMEM200B	brown			CEP70	yellow
ACP5	blue			IGSF9B	brown			HJURP	yellow
LILRB5	blue			CMTM7	brown			SPC25	yellow
FBLN2	blue			AKT3	brown			TOPBP1	yellow
CXCL10	blue			RABGAP1	brown			PSMC3IP	yellow
UCP2	blue			DIXDC1	brown			RFC4	yellow
HMOX1	blue			LPP	brown			MCM3	yellow
HAS1	blue			PTPN3	brown			GPSM2	yellow
TNFRSF1B	blue			GRIN2A	brown			MCM8	yellow
PROM1	blue			ANO1	brown			ASF1B	yellow
SALL2	blue			RAMP1	brown			ESPL1	yellow
SERPINE1	blue			ASB2	brown			CDKN2C	yellow
APBB1IP	blue			PLBD1	brown			C18orf54	yellow
GNA15	blue			B3GALNT2	brown			DONSON	yellow
PEG3	blue			GNAZ	brown			ZNF93	yellow
ECM1	blue			DIRAS1	brown			PLK4	yellow
CYBB	blue			ACTA1	brown			TYMS	yellow
CARD16	blue			ISOC1	brown			POLQ	yellow
NKG7	blue			RYR3	brown			CEP85	yellow
BATF	blue			ITGB1BP2	brown			UPF3B	yellow
IL18	blue			PCDH7	brown			MND1	yellow
MMP19	blue			RPS6KA5	brown			CDCA2	yellow
LCP1	blue			PELI2	brown			WDHD1	yellow
THEMIS2	blue			KANK2	brown			PAX6	yellow
LILRB2	blue			GPR161	brown			DHFR	yellow
FCGBP	blue			PPM1E	brown			RRM1	yellow
CCR1	blue			SLC7A3	brown			DEK	yellow
CTSS	blue			KIF5C	brown			DSN1	yellow
LINC01133	blue			SLFN13	brown			ANP32E	yellow
IL2RA	blue			HAND2-AS1	brown			UBE2C	yellow
VEGFC	blue			CXADR	brown			FEN1	yellow
MS4A7	blue			MTCL1	brown			FANCD2	yellow
CD86	blue			PRR5	brown			THAP10	yellow
LST1	blue			PDE3A	brown			TIMELESS	yellow
LILRB4	blue			PHEX	brown			ZNF700	yellow
HPGDS	blue			SLC38A5	brown			DNMT1	yellow
SLCO2B1	blue			METTL1	brown			CDKN3	yellow
CD33	blue			ACTN1	brown			POLE2	yellow
IL15RA	blue			DCAF12L2	brown			RMI2	yellow
FXYD5	blue			FAM184A	brown			PARP2	yellow
VAV1	blue			ST5	brown			SCML2	yellow
EVI2A	blue			TSKU	brown			KLHL4	yellow
GPX3	blue			PALLD	brown			CKS2	yellow
CXCL9	blue			EPHB1	brown			GGH	yellow
TMC8	blue			PTCHD1	brown			CHEK1	yellow
CCL2	blue			TNC	brown			TUBGCP3	yellow
SELPLG	blue			CACNA1C	brown			SLC25A40	yellow
SLC2A5	blue			MEIS2	brown			PHF19	yellow
PODN	blue			MACF1	brown			RBBP8	yellow
LCK	blue			RIMS2	brown			CLSPN	yellow
ITGAM	blue			DMD	brown			PIK3IP1	yellow
CLEC10A	blue			TOM1L1	brown			NDE1	yellow
MYO1F	blue			NHS	brown			CENPL	yellow
LXN	blue			NEURL1B	brown			SHCBP1	yellow
TMEM37	blue			DTNA	brown			CDK2	yellow
DKK1	blue			ZBTB16	brown			CDCA4	yellow
NINJ2	blue			FBXO32	brown			BIRC5	yellow
LY96	blue			C9orf3	brown			TAF5	yellow
EMB	blue			ENO2	brown			ORC6	yellow
CD55	blue			FAXC	brown			ARHGAP11A	yellow
CD48	blue			KANK1	brown			GTSE1	yellow
HLA-DQA1	blue			FEM1B	brown			KIF20B	yellow
FCN1	blue			FZD6	brown			C11orf80	yellow
ALOX5	blue			ALPL	brown			TMEM106C	yellow
MLKL	blue			KIFC2	brown			NCAPH	yellow
HLA-DRB6	blue			PDE5A	brown			STMN1	yellow
EMILIN3	blue			HSPA4L	brown			PCNA	yellow
CST3	blue			PRKAA2	brown			HYLS1	yellow
SYK	blue			ADAM22	brown			MCM6	yellow
FCGR2A	blue			ASB5	brown			PRR11	yellow
IRF8	blue			PTPRF	brown			C21orf58	yellow
FAM20A	blue			OAF	brown			PRPS2	yellow
CYTH4	blue			FOXF1	brown			GINS2	yellow
CD163L1	blue			KIAA0895	brown			PMAIP1	yellow
GPR34	blue			NFASC	brown			C5orf34	yellow
TUB	blue			ADAMTS9-AS2	brown			FANCG	yellow
LRCH2	blue			NKX2-5	brown			POLE	yellow
GPSM3	blue			SPECC1	brown			DSCC1	yellow
C3AR1	blue			CASQ2	brown			CKAP5	yellow
HLA-DPB1	blue			TPD52L1	brown			FBXO43	yellow
CD300A	blue			ATL1	brown			CHAF1A	yellow
HLA-DQB1	blue			STON1	brown			C4orf46	yellow
TPPP3	blue			C15orf41	brown			CABLES2	yellow
CPVL	blue			CSDC2	brown			SPATA18	yellow
APOE	blue			TACC2	brown			RBBP7	yellow
KLHDC7B	blue			RASSF3	brown			CDCA5	yellow
CYTIP	blue			CD9	brown			RECQL4	yellow
CCDC80	blue			MAPKBP1	brown			DDX11	yellow
CD37	blue			PPP1R3C	brown			RFWD3	yellow
RAB20	blue			PDGFRA	brown			CHAF1B	yellow
RBM47	blue			CSRP2	brown			CEP152	yellow
AIM2	blue			TPM1	brown			CCNF	yellow
TYMP	blue			YPEL1	brown			ZNF232	yellow
HLA-DRA	blue			PAK3	brown			CDCA3	yellow
STEAP4	blue			HSD17B6	brown			CDK8	yellow
CD8A	blue			GRIK5	brown			AURKB	yellow
CR1	blue			CPXM2	brown			CDC45	yellow
NRROS	blue			TEAD3	brown			DNA2	yellow
DRAM1	blue			RNF150	brown			C1orf112	yellow
TRBC1	blue			SMOC1	brown			CKS1B	yellow
TNFAIP8L2	blue			FERMT2	brown			PSAT1	yellow
WAS	blue			PPP1R14C	brown			EME1	yellow
IL7R	blue			DOCK3	brown			DBF4	yellow
TNFSF10	blue			TMEM245	brown			FAM122B	yellow
LILRB1	blue			ADCY5	brown			EXO1	yellow
SH3BGRL3	blue			ADAMTS8	brown			GMPS	yellow
ARHGAP9	blue			FLNA	brown			FBXO45	yellow
SECTM1	blue			HSPA2	brown			DDIAS	yellow
AJUBA	blue			TLE2	brown			CDT1	yellow
METTL7B	blue			SYT11	brown			ACYP1	yellow
CD72	blue			VLDLR	brown			RAD18	yellow
FGD3	blue			TRAF5	brown			USP13	yellow
PILRA	blue			WFDC2	brown			OXCT1	yellow
LCP2	blue			PHOSPHO2	brown			GMNN	yellow
ADAP2	blue			CFL2	brown			BLM	yellow
SMPDL3A	blue			PAXIP1-AS1	brown			DCUN1D2	yellow
CXCL16	blue			SLC24A3	brown			PAQR4	yellow
PYCARD	blue			SLC22A3	brown			NASP	yellow
MKX	blue			TMOD1	brown			FANCA	yellow
LSP1	blue			SIRPA	brown			PFN2	yellow
PIK3AP1	blue			RNF38	brown			ERI2	yellow
MAP3K8	blue			VPS13A	brown			LIG1	yellow
SAMSN1	blue			PLXNA4	brown			PRPF3	yellow
SOCS3	blue			ARG2	brown			FAM111B	yellow
KLRB1	blue			COL5A3	brown			OSBPL6	yellow
FUCA1	blue			VASN	brown			ZGRF1	yellow
CETP	blue			SYNE2	brown			TIPIN	yellow
AOAH	blue			CLMP	brown			CENPN	yellow
NCF2	blue			CHPF	brown			TFDP1	yellow
SRGN	blue			SLC20A2	brown			E2F1	yellow
CD69	blue			SLC47A1	brown			TEX30	yellow
RHOG	blue			TNNT3	brown			PHF13	yellow
HLA-DPA1	blue			LBR	brown			RNASEH2A	yellow
DENND2D	blue			EPPK1	brown			POLD3	yellow
BIN2	blue			EVA1B	brown			GINS4	yellow
C5AR1	blue			CCDC69	brown			SCML1	yellow
EEF1A2	blue			TRIM46	brown			ERCC6L	yellow
CENPV	blue			DCX	brown			HAUS5	yellow
ACVRL1	blue			SVIL	brown			MCM7	yellow
THBS2	blue			BID	brown			CENPH	yellow
JAK3	blue			MPP7	brown			CDC25C	yellow
CASP1	blue			LRIG1	brown			INTS7	yellow
TLR2	blue			SETMAR	brown			C9orf40	yellow
NINL	blue			LMO1	brown			MIS18A	yellow
BST2	blue			LINC00702	brown			CCDC15	yellow
PPFIA4	blue			DHRS13	brown			NEIL3	yellow
SERTAD4	blue			TSPAN4	brown			RASEF	yellow
DOCK2	blue			MFSD5	brown			SPC24	yellow
SCN1B	blue			FAM131A	brown			ITGB3BP	yellow
RHOH	blue			FAM118A	brown			WDR62	yellow
MNDA	blue			TMSB10	brown			COCH	yellow
LTB	blue			CCDC146	brown			TROAP	yellow
ICAM1	blue			AKAP5	brown			BRCA1	yellow
DAB2	blue			RAB15	brown			LCORL	yellow
NPL	blue			SNED1	brown			CSTF2	yellow
SYNGR2	blue			SIX2	brown			RCCD1	yellow
P2RY13	blue			AR	brown			GEMIN2	yellow
GZMB	blue			PPM1L	brown			ACAT2	yellow
LRRC25	blue			CDC42EP3	brown			EXOSC2	yellow
IFITM1	blue			PCSK1	brown			MCM10	yellow
TLR8	blue			COLCA2	brown			DHCR24	yellow
CD36	blue			ALPK3	brown			EP300-AS1	yellow
CTSZ	blue			B3GAT2	brown			LMNB2	yellow
PI3	blue			NTF3	brown			EXO5	yellow
GZMH	blue			PLCB4	brown			BRCA2	yellow
ACSL5	blue			LDOC1	brown			PLCXD1	yellow
HAVCR2	blue			TNFSF9	brown
SLA	blue			GNB5	brown
MVP	blue			KDELR3	brown
NINJ1	blue			STK38L	brown
CBX2	blue			CLEC11A	brown
SLC12A8	blue			CALD1	brown
LYZ	blue			ADAM19	brown
CD27	blue			CSPG4	brown
VAMP5	blue			GOLGA2P5	brown
HSPA6	blue			PPP1R3E	brown
PTPRC	blue			FNDC4	brown
CEBPB	blue			DGKI	brown
EMILIN2	blue			FSTL3	brown
CTSW	blue			MEIS1	brown
MX2	blue			S1PR3	brown
RAMP3	blue			JDP2	brown
MYO1G	blue			FKBP11	brown
TRO	blue			MAGI1	brown
ECSCR	blue			SNRK-AS1	brown
APOL1	blue			GAS6-AS1	brown
IL1B	blue			DNAJB5	brown
GIMAP4	blue			EBPL	brown
TPST2	blue			TCEAL1	brown
SNX20	blue			IGF2BP2	brown
RNASET2	blue			TJP2	brown
SCO2	blue			SLC25A4	brown
ARPC1B	blue			FAM84A	brown
IL2RB	blue			KCNN2	brown
APOL3	blue			CDKL1	brown
CTXN1	blue			AGL	brown
THBD	blue			EOGT	brown
STAT4	blue			SSTR1	brown
SMAD9	blue			FENDRR	brown
IDO1	blue			EMP1	brown
CRMP1	blue			YIF1B	brown
SV2A	blue			CSRP1	brown
GGT5	blue			DAAM1	brown
PARVG	blue			NIPAL4	brown
CFB	blue			L3MBTL1	brown
RILP	blue			SH3GL2	brown
PRPH	blue
CMKLR1	blue
FBP1	blue
ZNF385A	blue
MT2A	blue
CSF1	blue
MZB1	blue
XCL1	blue
FOXO6	blue
CD84	blue
PIK3R5	blue
PNP	blue
CAPN6	blue
VNN2	blue
LGMN	blue
CLEC4GP1	blue
KLF2	blue
GIMAP7	blue
IFITM2	blue
ICAM3	blue
CD3E	blue
SLC15A3	blue
ANGPTL4	blue
PSTPIP1	blue
TSPAN33	blue
SPI1	blue
FGFR2	blue
LYN	blue
FCGRT	blue
NAPSB	blue
ENG	blue
COL2A1	blue
RGS18	blue
FPR3	blue
CFH	blue
TBXAS1	blue
PSMB10	blue
ANKRD22	blue
GABBR1	blue
KYNU	blue
NAAA	blue
IGSF3	blue
S100A10	blue
GPR65	blue
ABRACL	blue
CD38	blue
APOC1	blue
PTAFR	blue
TET1	blue
C15orf48	blue
LGALS3BP	blue
OAS1	blue
GIMAP1	blue
CLEC2B	blue
IGFLR1	blue
SEMA6A	blue
C16orf54	blue
MEX3A	blue
S100A16	blue
CSF3R	blue
TFPI	blue
RCSD1	blue
GIMAP8	blue
GPR84	blue
GIMAP6	blue
RGS1	blue
XPNPEP2	blue
OSTF1	blue
MFNG	blue
RASAL3	blue
ZNF667	blue
PLA2G7	blue
ISYNA1	blue
ZNF471	blue
PLA2G15	blue
IL1RN	blue
HLA-E	blue
RGS10	blue
LAT2	blue
SMIM3	blue
CTSV	blue
ISG15	blue
OAS2	blue
ICAM2	blue
TIMP1	blue
EPSTI1	blue
FTL	blue
ADAM28	blue
ARHGAP30	blue
ARRB2	blue
PCDH12	blue
COTL1	blue
CD300C	blue
AGTRAP	blue
CD247	blue
CPM	blue
CARD6	blue
HK3	blue
IGHD	blue
CXCL6	blue
INPP5D	blue
IRF7	blue
AMPD3	blue
GYPC	blue
ZNF793	blue
FBXO6	blue
NCKAP1L	blue
CTSH	blue
CEBPD	blue
ADA	blue
RELB	blue
ARHGDIB	blue
ITGB2-AS1	blue
FMNL1	blue
CD300LF	blue
RNASE2	blue
NR1H3	blue
ABCG1	blue
IGSF6	blue
SLAMF7	blue
ARHGEF9	blue
GCH1	blue
NTN4	blue
ACE	blue
TNFAIP2	blue
IRF1	blue
GATA3	blue
UPP1	blue
CTSD	blue
TGFB2	blue
LGALS2	blue
PROCR	blue
RARRES3	blue
AFF3	blue
ZC4H2	blue
VDR	blue
FUOM	blue
CCNB1IP1	blue
GBGT1	blue
GPR183	blue
MSR1	blue
SLC29A3	blue
PECAM1	blue
NNMT	blue
ITGAL	blue
FGR	blue
CHST7	blue
BEND5	blue
SH3TC1	blue
TNFSF8	blue
SLC7A7	blue
S100A11	blue
ARNT2	blue
FCGR2C	blue
CCL23	blue
NCF1	blue
LRMP	blue
VANGL2	blue
SERPINB1	blue
SERPINB9	blue
CD28	blue
NFKBIE	blue
LILRB3	blue
PIK3CD	blue
GLRX	blue
SKAP1	blue
BLVRB	blue
ABLIM3	blue
KCNJ5	blue
NPC2	blue
CYB561	blue
DSC2	blue
IFI35	blue
DENND1C	blue
CREG1	blue
HLA-B	blue
PLBD2	blue
CD180	blue
SIGIRR	blue
GPX1	blue
ICA1L	blue
NFATC2	blue
CD40	blue
ISG20	blue
RASL11B	blue
RENBP	blue
EBF4	blue
GIMAP2	blue
PCED1B	blue
CLEC4A	blue
RAVER2	blue
FAM167B	blue
CASP4	blue
OASL	blue
CCR5	blue
KLF4	blue
BTK	blue
PPARG	blue
PHF11	blue
RASGRP1	blue
KCNQ1	blue
SERTAD4-AS1	blue
MILR1	blue
CCL26	blue
IGHG1	blue
MPP1	blue
IRF5	blue
ANXA1	blue
LMO2	blue
MID1	blue
CCRL2	blue
CMTM4	blue
HBEGF	blue
IFITM3	blue
CD79A	blue
GJA4	blue
GPR171	blue
S100B	blue
TCN2	blue
PARP8	blue
RGS19	blue
S100A6	blue
GBP5	blue
GPR160	blue
TRG-AS1	blue
EMP3	blue
HLA-DOA	blue
DEF6	blue
CSF2RA	blue
SPOCK2	blue
GNLY	blue
LYL1	blue
SLC31A2	blue
IL1R2	blue
TBC1D10C	blue
CLDN5	blue
IGLJ3	blue
TLR7	blue
DOK3	blue
NEURL2	blue
DUSP2	blue
CD93	blue
CTSB	blue
ARHGAP25	blue
KIZ	blue
ACP2	blue
GSTO1	blue
ITM2C	blue
TLR4	blue
PLEKHO2	blue
CDC42EP2	blue
ARHGAP4	blue
IKZF1	blue

## Sheet: Table S5
Table S5: The results of univariate Cox analysis for 531 CpG sites in the 21 m6A regulator genes						Table S5: The results of multivariate Cox analysis for 41 CpG sites
sites	HR	HR.95L	HR.95H	pvalue		sites	HR	HR.95L	HR.95H	pvalue
cg02821268	0.286736	0.129906	0.6329	0.00198573		cg25604984	268887	1467.81	4.9257e+07	2.56728e-06
cg00632861	24.718	3.13259	195.04	0.00233929		cg18362770	20.9443	3.42284	128.158	0.000997056
cg08125539	0.156012	0.0442637	0.549881	0.00384723		cg08125539	0.0558332	0.00853056	0.365433	0.00261098
cg23825688	87.8061	3.8065	2025.46	0.00519404		cg23825688	296.889	4.61905	19082.5	0.00735436
cg22162404	10.8021	2.01052	58.0379	0.00553569		cg21616089	0.155054	0.0350722	0.685498	0.0139756
cg04811502	13.4645	1.97703	91.6996	0.00790022		cg03171361	6.59654	1.38835	31.3424	0.0176623
cg07738730	0.373725	0.177463	0.787042	0.00959254		cg24413781	4.00347	1.24805	12.8423	0.0196714
cg07075026	2.77204	1.27464	6.02853	0.0101073		cg25493992	0.236078	0.0682554	0.816534	0.0226017
cg20367223	38.8176	2.32535	647.99	0.0108493		cg05724742	72952.8	3.37457	1.57712e+09	0.0278925
cg12244581	9.74592	1.67314	56.7693	0.011327		cg06488775	0.235936	0.0632051	0.880716	0.0316367
cg25604984	87.2898	2.47664	3076.55	0.013935		cg17490089	4.41324	1.12512	17.3107	0.0332519
cg10942084	0.00868623	0.00019737	0.38228	0.013972		cg22162404	14.2181	1.13943	177.417	0.0392721
cg17490089	2.87259	1.21055	6.81658	0.0166959		cg04094193	0.331208	0.113404	0.96733	0.0433103
cg03731740	0.347852	0.144748	0.835942	0.0182484		cg20003805	0.00553673	2.26131e-05	1.35565	0.0640912
cg09868597	7.30133e-09	1.10131e-15	0.0484054	0.0193964		cg17545334	9.45916e-14	6.63721e-28	13.4809	0.0713057
cg03171361	3.38245	1.21165	9.44248	0.0199924		cg00632861	84.3355	0.589113	12073.2	0.0799392
cg14042879	588331	6.2503	5.53786e+10	0.0229901		cg10942084	0.00901928	3.41642e-05	2.38107	0.0979211
cg24978424	1.24935e-12	6.60272e-23	0.0236398	0.0231995		cg12244581	9.05785	0.535924	153.09	0.12662
cg01027929	19.408	1.48473	253.696	0.023739		cg02642561	12.5859	0.421923	375.434	0.14378
cg04094193	0.425277	0.201638	0.896957	0.0247313		cg04770781	2.01075e-11	2.73876e-26	14762.5	0.158455
cg24413781	2.72191	1.13503	6.5274	0.0248467		cg24731702	3.27392	0.576892	18.5798	0.180595
cg02099053	6.63211	1.26887	34.6645	0.0249498		cg26248608	4.7766e-32	1.51141e-79	1.50958e+16	0.196225
cg21274570	0.363931	0.149694	0.884782	0.0257448		cg07075026	1.75171	0.542388	5.65736	0.348655
cg05724742	3746.97	2.37748	5.90534e+06	0.0284875		cg01027929	5.33167	0.156368	181.794	0.352641
cg00158333	2.72553	1.08712	6.83321	0.0325096		cg22000725	6.81998e+13	1.45031e-16	3.20705e+43	0.360837
cg22000725	2.22353e+12	9.56228	5.17043e+23	0.0332505		cg24978424	6.62426e-07	1.25698e-20	3.49095e+07	0.377473
cg21616089	0.393297	0.166237	0.930492	0.0336761		cg21600537	0.370889	0.0408836	3.36464	0.378014
cg04770781	9.28805e-11	4.31136e-20	0.200094	0.0351434		cg20367223	8.39896	0.0306152	2304.17	0.457531
cg18362770	3.66951	1.09287	12.3211	0.0354077		cg00158333	0.635095	0.162007	2.48968	0.514842
cg21600537	4.19274	1.10264	15.9427	0.0354359		cg03731740	0.680064	0.199022	2.3238	0.538552
cg25493992	0.377728	0.152082	0.938168	0.0359519		cg19440326	3.89864	0.035966	422.605	0.569275
cg06488775	2.47019	1.05301	5.79469	0.037646		cg14042879	7.22614e-05	4.50837e-20	1.15823e+11	0.593479
cg19440326	41.7306	1.2156	1432.57	0.0386227		cg07738730	1.37884	0.405512	4.68838	0.60693
cg24731702	3.36139	1.06175	10.6418	0.0392209		cg21274570	1.30966	0.329944	5.19853	0.701324
cg20003805	0.00396976	2.06696e-05	0.762422	0.0392954		cg13351698	62.3916	2.58125e-08	1.50807e+11	0.707688
cg17545334	2.77967e-11	2.52711e-21	0.305747	0.0393588		cg02821268	0.856813	0.265138	2.76885	0.796237
cg26248608	2.06117e-30	1.14543e-58	0.0370902	0.0394742		cg02099053	0.684909	0.010305	45.5215	0.8597
cg02642561	0.196475	0.0409759	0.942079	0.0418946		cg11817453	3.55225e-07	2.79218e-79	4.51921e+65	0.860835
cg11817453	1.08313e+48	33.6653	3.48479e+94	0.0429368		cg04811502	1.22517	0.0323011	46.4702	0.912825
cg13351698	4.8189e-07	3.14503e-13	0.738365	0.0453164		cg09868597	0.347651	3.36573e-10	3.59094e+08	0.920526
cg10605442	7.1647e-19	5.84599e-37	0.878089	0.0492892		cg10605442	0.887247	2.10384e-28	3.74176e+27	0.997059
cg02887374	0.314773	0.0985362	1.00554	0.0510995
cg08651517	0.373724	0.138925	1.00536	0.0512506
cg03582537	2.13676e-10	3.39415e-20	1.34518	0.0530878
cg14634687	0.0985717	0.00935087	1.03909	0.053848
cg11427928	0.010792	0.00010772	1.0812	0.0540106
cg02277383	0.000198248	3.3725e-08	1.16538	0.054179
cg00351011	11.293	0.94171	135.425	0.0558017
cg26001467	15.3608	0.929751	253.783	0.056254
cg02666008	3.31684	0.966633	11.3812	0.056648
cg15056119	566559964729619	0.301531	1.06454e+30	0.0583378
cg13845147	2.73348	0.957955	7.79987	0.0601529
cg13877465	8.83713	0.891348	87.6142	0.0626466
cg01384163	3.40626	0.930631	12.4675	0.0641169
cg10201192	0.014811	0.000163215	1.34402	0.0670384
cg27196999	0.447683	0.187374	1.06962	0.0705283
cg15614301	1.26335e+06	0.299829	5.32324e+12	0.0710446
cg00459617	0.424955	0.167681	1.07696	0.0712802
cg22152521	22.1326	0.759106	645.301	0.0718929
cg24092253	4.11752	0.880517	19.2545	0.0721328
cg03711622	3.51865e-09	1.86194e-18	6.64949	0.0740796
cg23503796	6.03436e-13	2.33522e-26	15.5932	0.0741578
cg03447742	2.48681e-11	4.0299e-23	15.3458	0.0779323
cg14163061	22.431	0.69987	718.921	0.0787064
cg23963136	11.2419	0.752119	168.032	0.0795121
cg26908755	11.9865	0.744528	192.977	0.0797931
cg25722880	0.409086	0.149803	1.11714	0.0811854
cg05807672	8.69341e-28	3.11116e-58	2429.17	0.0815038
cg00485380	5.65996e-14	4.83152e-29	66.3045	0.0848815
cg09451549	19.5463	0.659307	579.482	0.0856006
cg19145387	4.01782e-05	3.89503e-10	4.14447	0.0856925
cg11844827	3.14006e-24	4.79015e-51	2058.39	0.0858357
cg27657131	0.00386426	6.64711e-06	2.24647	0.0871269
cg03629926	0.142599	0.0152677	1.33188	0.0875316
cg12382333	0.415977	0.151824	1.13972	0.0880748
cg15881119	4.27799e-10	7.15409e-21	25.5814	0.0883991
cg19142553	2.24701	0.87946	5.74109	0.0907252
cg04036070	0.537286	0.260688	1.10737	0.0922631
cg11843050	3.29104e-06	1.35929e-12	7.9681	0.092329
cg18183624	0.513798	0.236563	1.11593	0.0924189
ch.17.1283089F	17.8485	0.612677	519.965	0.0938975
cg22857356	2.10518	0.878228	5.04628	0.0951454
cg08514185	8.43085e-36	4.27158e-77	1.664e+06	0.0959737
cg10583097	33.4914	0.534263	2099.49	0.0963005
cg18388891	8.78368	0.674248	114.428	0.0971113
cg17688689	0.500017	0.220325	1.13476	0.097395
cg14964327	3.33817	0.801167	13.909	0.097822
cg03882914	2.28238	0.857714	6.07343	0.0984135
cg07638689	0.4341	0.158637	1.18789	0.104219
cg08341673	3.10493	0.78826	12.2303	0.105274
cg10176667	1.84407e+08	0.0165441	2.05546e+18	0.106861
cg21810311	3.48901e-09	1.5234e-19	79.9079	0.109595
cg06434738	6.63508	0.649451	67.7871	0.110501
cg27209722	0.485942	0.199274	1.185	0.112571
cg14225546	9.36326e+06	0.0226289	3.87427e+15	0.112804
cg06837791	0.000164893	3.39145e-09	8.01711	0.113669
cg23216323	15.9774	0.509148	501.381	0.115012
cg19262019	3.74231e-06	6.62266e-13	21.1469	0.115192
cg17787134	2.38363	0.806356	7.04611	0.116239
cg21422024	0.000404568	2.2043e-08	7.42529	0.118828
cg06720244	153.739	0.264367	89404.9	0.121061
cg15873327	2.28554	0.799407	6.53447	0.123014
cg19396872	0.0439705	0.000806052	2.39861	0.125724
cg12647142	1.48392e-16	7.88338e-37	27932.3	0.125978
cg15742116	0.499787	0.205385	1.21619	0.126364
cg01147923	1.29426e-08	8.71585e-19	192.19	0.128532
cg17395354	1.63753e-20	4.56907e-46	586880	0.129133
cg12953628	5.80115	0.597117	56.3597	0.129653
cg09312767	6.38073e-08	3.06841e-17	132.687	0.130167
cg08698605	2.80787	0.732119	10.769	0.13224
cg00891125	0.0223624	0.000157517	3.17475	0.132822
cg24318076	2.46375	0.756994	8.01867	0.134243
cg03443922	2.83196e-12	1.33676e-27	5999.62	0.139729
cg03633120	0.415058	0.128711	1.33844	0.141024
cg02828054	2.95614e+24	6.68093e-09	1.30802e+57	0.141792
cg00714672	0.414097	0.126369	1.35694	0.145415
cg20706192	7.05357e-08	1.56042e-17	318.843	0.146572
cg03355359	0.0138313	4.22418e-05	4.52878	0.1474
cg22896991	2.21124	0.747975	6.53712	0.151317
cg17468553	2.77285e-28	5.9839e-66	1.2849e+10	0.151588
cg20871904	0.00365852	1.68135e-06	7.9607	0.152459
cg17424822	2.56231	0.70561	9.30464	0.152713
cg16449699	1.95565	0.778403	4.91336	0.153582
cg12419491	1.04933e-12	2.67273e-29	41197	0.157101
cg12589387	4.92381	0.539701	44.921	0.157596
cg06216732	3.9544e-06	1.15901e-13	134.919	0.159797
cg21132649	0.000596942	1.90503e-08	18.7052	0.15988
cg18694877	7.88994e-23	9.94364e-54	6.2604e+08	0.160917
cg00393376	0.1921	0.019025	1.93968	0.161998
cg20263098	7.52812e-26	2.03375e-61	2.7866e+10	0.166237
cg02628353	2.24301e-06	2.15278e-14	233.702	0.167297
cg20805999	20.0458	0.284199	1413.92	0.167399
cg16655724	1.38316e-29	1.19012e-70	1.60751e+12	0.168392
cg25220979	0.503463	0.189327	1.33882	0.169062
cg11673840	1.93952	0.753481	4.99249	0.169686
cg08593229	20.9739	0.264612	1662.45	0.172549
cg00011247	3.13637e-29	2.9082e-70	3.38246e+12	0.173357
cg24701966	4.90859	0.493375	48.8355	0.174697
cg15112803	0.578539	0.261881	1.27809	0.175984
cg10201388	1.21192e-09	1.40272e-22	10470.7	0.176724
cg21756994	2.77947e-28	1.5477e-68	4.99157e+12	0.179696
cg08233448	9.06433e-07	1.31777e-15	623.496	0.180203
cg06620911	1.55984e-08	5.87989e-20	4138.02	0.18043
cg13673563	12.1122	0.293331	500.134	0.188881
cg02782889	3.08455	0.572349	16.6236	0.189968
cg18258443	4.15762e-07	9.71915e-17	1778.53	0.194091
cg00879606	1.34362e+21	9.66971e-12	1.86697e+53	0.197631
cg21090962	29.8488	0.166699	5344.68	0.199459
cg19941439	1.15227e-07	2.24509e-18	5913.91	0.204185
cg05369920	0.000116916	9.72986e-11	140.488	0.204934
cg18424776	2.17942	0.651464	7.29105	0.206072
cg24035218	3.03216e-29	8.21445e-74	1.11924e+16	0.209781
cg19590914	0.460257	0.136167	1.55571	0.211751
cg22872033	0.453164	0.129767	1.58251	0.214776
cg23553659	8.07487e-05	2.6516e-11	245.903	0.215994
cg24470119	8.56388	0.283463	258.729	0.216834
cg11087911	0.00015992	1.44073e-10	177.51	0.21842
cg04535340	2.64679e-30	5.22901e-78	1.33974e+18	0.224289
cg18128536	1.52634	0.769361	3.0281	0.226345
cg12314713	1.94151	0.656185	5.74448	0.230629
cg11543665	48.8635	0.0778071	30686.7	0.236759
cg26534856	2.67842e+15	5.60239e-11	1.28051e+41	0.238989
cg24909975	0.00041057	8.79661e-10	191.628	0.241659
cg06632310	1.81571	0.667685	4.93765	0.24257
cg02315870	1.67073	0.705884	3.95439	0.242964
cg22886512	4.10028	0.378684	44.3967	0.245643
cg24453819	2.36429	0.551791	10.1304	0.246432
cg08608800	11707.3	0.00151658	9.03748e+10	0.246971
cg09243909	0.624457	0.281062	1.38741	0.247656
cg00604539	2.66264e-15	5.1665e-40	1.37224e+10	0.247703
cg04570827	3.49754	0.418004	29.2648	0.248013
cg13242658	5.88436e-06	7.73103e-15	4478.8	0.248408
cg27021131	1.23407e-05	5.56812e-14	2735.06	0.248994
cg07458509	0.666253	0.333452	1.33121	0.250193
cg04663720	1.81657e+12	2.22367e-09	1.484e+33	0.250564
cg16262215	0.525042	0.174531	1.57948	0.251576
cg25886345	332.764	0.0157562	7.02785e+06	0.253021
cg14209372	0.466905	0.12629	1.72619	0.253597
cg27376072	5.70542	0.28176	115.53	0.256528
cg10757188	0.0165602	1.36536e-05	20.0856	0.257678
cg12028991	9.18948e-12	7.09226e-31	1.19069e+08	0.257718
cg07854959	0.527599	0.173412	1.6052	0.260024
cg19318403	0.321066	0.0443236	2.32569	0.260784
cg16873271	0.605039	0.251512	1.45549	0.261904
cg24665647	0.271308	0.027175	2.70866	0.266491
cg22415594	5.32192e-05	1.46816e-12	1929.14	0.267802
cg10950924	1.55198	0.710399	3.39057	0.270295
cg21981379	1.40862e-08	1.41582e-22	1.40146e+06	0.271627
cg20966754	1.63524	0.679054	3.93783	0.272743
cg00452530	7.14845	0.211968	241.076	0.273193
cg10373780	7.46109e+06	3.73317e-06	1.49117e+19	0.273476
cg25416363	4.92874e-09	6.39396e-24	3.79929e+06	0.274085
cg22625568	2.07429	0.556279	7.73472	0.277232
cg07620844	0.485269	0.130214	1.80845	0.281366
cg14204255	8.99304	0.159873	505.87	0.285396
cg13623384	5.80973	0.226884	148.768	0.287576
cg26451575	8.02127e+09	3.0104e-09	2.13729e+28	0.292098
cg17909996	1.69212	0.63337	4.52071	0.294143
cg09205065	0.000380291	1.5334e-10	943.139	0.294534
cg17384114	1.95682e-18	1.39174e-51	2.75133e+15	0.295072
cg01485549	1.54815	0.67909	3.52938	0.298567
cg21886612	0.0252884	2.39951e-05	26.6515	0.300419
cg07166550	0.651438	0.2893	1.46689	0.30075
cg16140139	5.16213	0.230352	115.682	0.300871
cg23780961	6.47105	0.184365	227.128	0.303671
cg25149510	4.43511e-08	3.87313e-22	5.07863e+06	0.305313
cg18478105	5.71746e-08	8.06221e-22	4.05464e+06	0.305411
cg20946504	3.47816e-30	1.2611e-86	9.59287e+26	0.306315
cg12451155	2.88238	0.378307	21.9614	0.306895
cg08204044	4.68292	0.241001	90.9943	0.307757
cg17158101	6.89905	0.165355	287.846	0.310306
cg19658926	6.20254e-17	2.85313e-48	1.3484e+15	0.310735
cg27581816	0.00543989	2.1256e-07	139.219	0.314022
cg20891306	3.16007	0.329704	30.2879	0.318389
cg10227678	2.32481	0.441136	12.2519	0.319804
cg02106430	38.1258	0.0281757	51589.7	0.322314
cg08467261	4.73887e+13	2.95052e-14	7.61114e+40	0.324513
cg05190994	8.07077e-08	5.5793e-22	1.16748e+07	0.326213
cg21815882	7.86356e-05	3.61832e-13	17089.6	0.334597
cg08154698	18.5041	0.0469972	7285.54	0.338529
cg17671317	3.32825e-05	1.91439e-14	57863.1	0.342216
cg09120809	0.00588757	1.44377e-07	240.09	0.343113
cg09745160	8.56778e-05	3.11263e-13	23583.6	0.344908
cg06364023	5.16623e+17	3.88236e-20	6.87468e+54	0.349703
cg01804429	0.648661	0.260001	1.61831	0.353432
cg10255675	0.00057494	8.15355e-11	4054.14	0.353724
cg08667721	8537.9	4.11952e-05	1.76952e+12	0.354182
cg19466131	0.172641	0.00417604	7.13715	0.35496
cg25147835	2.76275e-05	6.00658e-15	127074	0.355138
cg04149955	2.09093	0.435165	10.0467	0.357034
cg15357661	6.30329e-05	7.22355e-14	55002.7	0.357155
cg17482391	0.000660271	1.11336e-10	3915.68	0.357419
cg25183958	288570	5.13117e-07	1.62288e+17	0.362402
cg24375476	5.19944e-05	2.9899e-14	90418.5	0.363514
cg02632643	3.62436	0.219885	59.7404	0.367796
cg00624976	0.24505	0.0110743	5.42245	0.373449
cg15436354	1.51661	0.606082	3.79503	0.373492
cg04575263	1.51713e-13	7.40459e-42	3.10846e+15	0.374843
cg17217189	2.52176	0.32487	19.5748	0.37635
cg27011534	5.44038	0.125118	236.558	0.378828
cg19505152	7.64151e-05	5.1218e-14	114008	0.379101
cg04433990	4.11306e-08	1.13448e-24	1.49119e+09	0.382017
cg22236894	0.00125289	3.8565e-10	4070.33	0.38239
cg03922048	2.42216	0.322785	18.1757	0.389616
cg07397372	0.290783	0.0171853	4.92019	0.392059
cg18497587	0.605257	0.190279	1.92526	0.395079
cg17629148	1.57609	0.548883	4.52568	0.39792
cg14470409	1.58289	0.54385	4.60707	0.399483
cg13628185	13520037201691	3.23258e-18	5.65467e+43	0.400648
cg03221100	7.02227	0.0739641	666.705	0.401475
cg02396143	0.00690771	6.11954e-08	779.739	0.401949
cg23179640	13.7434	0.0294036	6423.7	0.403417
cg13356884	5.37157e-08	3.97622e-25	7.25657e+09	0.405539
cg07460838	0.0023963	1.59695e-09	3595.77	0.40565
cg23540748	0.0010863	1.06219e-10	11109.6	0.407238
cg21274274	1.6081	0.520195	4.97121	0.409376
cg11869784	0.511359	0.102697	2.5462	0.412863
cg19317012	3.80878	0.154194	94.0812	0.413736
cg03501095	1.62564e-05	5.01036e-17	5.27447e+06	0.414842
cg26538116	0.0142752	5.13992e-07	396.468	0.415666
cg10251328	0.142704	0.00126987	16.0366	0.418998
cg15471702	2.04095e-05	8.33179e-17	4.9995e+06	0.419588
cg11280390	3.45021e-07	6.62383e-23	1.79714e+09	0.42032
cg07243656	0.653455	0.232011	1.84044	0.420619
cg01729388	49.0858	0.00373817	644545	0.420962
cg13587582	6.32008e-18	2.0981e-60	1.90379e+25	0.427446
cg02952735	1.53529e+08	6.66349e-13	3.53736e+28	0.430726
cg07908197	65.38	0.00188354	2.26942e+06	0.433237
cg01637218	0.00192267	2.77277e-10	13332.1	0.436469
cg20309353	1.88451	0.380086	9.3436	0.437908
cg01045611	0.35406	0.0255778	4.90107	0.438675
cg07867023	2.32508e-09	3.07544e-31	1.75779e+13	0.439269
cg10202821	0.603611	0.166981	2.18197	0.441324
cg10331105	0.510919	0.0910543	2.86684	0.445389
cg26777074	2.12065e-05	1.75283e-17	2.56566e+07	0.448389
cg12477716	2.03879	0.321803	12.9168	0.44949
cg24341556	59.3653	0.00131315	2.6838e+06	0.455243
cg22947322	1.52844	0.500431	4.66823	0.456438
cg00591342	0.000218281	4.97734e-14	957271	0.456768
cg27064928	1.44121	0.547064	3.7968	0.459602
cg08881614	3.12969	0.151525	64.6426	0.460199
cg18022324	1.52915e-12	5.07115e-44	4.61097e+19	0.461938
cg00023288	5.61554	0.054778	575.674	0.465115
cg21438664	0.0964903	0.000175599	53.0207	0.467579
cg06686742	1.26433	0.665556	2.4018	0.473745
cg00561634	0.694815	0.256081	1.88521	0.47463
cg05728201	3.74399e-06	3.71471e-21	3.7735e+09	0.47838
cg24763126	15395.5	3.79734e-08	6.24182e+15	0.479548
cg26580413	0.748612	0.334893	1.67343	0.480525
cg01043729	0.126741	0.000403528	39.8071	0.48135
cg15218777	6.83097	0.0324179	1439.39	0.48152
cg24115835	0.289609	0.00916927	9.14724	0.481767
cg14715602	0.310476	0.0118624	8.12616	0.48256
cg05106206	39.2238	0.00128883	1.19372e+06	0.486026
cg17139369	9341.39	6.17328e-08	1.41354e+15	0.486392
cg08171876	268.025	3.17271e-05	2.26423e+09	0.492041
cg15059513	0.0131298	5.27722e-08	3266.7	0.494281
cg00449210	0.00809119	7.1982e-09	9094.96	0.498004
cg02901006	1.66405	0.379688	7.29303	0.499373
cg15940260	1.52037	0.446639	5.17541	0.502641
cg08781755	0.549101	0.0947379	3.18259	0.503714
cg27401543	1.99351	0.262287	15.1517	0.504975
cg11440940	0.00888029	8.04749e-09	9799.29	0.505779
cg25802399	83.1525	0.000180869	3.82284e+07	0.506354
cg01993413	0.0386793	2.54071e-06	588.847	0.508023
cg01885832	1.42859	0.492548	4.1435	0.511489
cg09029085	1.68764	0.349858	8.14083	0.514504
cg00315606	3.07812	0.103601	91.4548	0.515858
cg25963540	0.635133	0.161314	2.50068	0.516232
cg02122052	0.187513	0.00118638	29.6373	0.516983
cg05190533	203.517	2.06973e-05	2.00119e+09	0.517585
cg13393785	1.49122	0.443443	5.01468	0.518423
cg19701264	0.69324	0.226079	2.12573	0.521607
cg09497409	1.31721	0.561286	3.09121	0.52671
cg09689465	2.41938	0.154913	37.7851	0.528658
cg14749334	0.0838047	3.62098e-05	193.959	0.530494
cg27196496	0.702311	0.232718	2.11947	0.530624
cg05395061	1.1084e+11	3.21926e-24	3.81623e+45	0.530801
cg26695784	0.344433	0.0119373	9.93815	0.534386
cg01214050	0.596192	0.115823	3.06886	0.536138
cg04305692	12.6376	0.0037889	42151.8	0.539964
cg10698098	197442	1.50053e-12	2.59798e+22	0.544335
cg00368296	1.57348	0.360545	6.86695	0.546529
cg17212720	4.12955e-10	1.24249e-40	1.3725e+21	0.546771
cg26744332	0.576968	0.0963818	3.45389	0.546929
cg01528762	1.56039e-06	1.90585e-25	1.27755e+13	0.547338
cg13204529	1.52845e+09	1.52326e-21	1.53366e+39	0.548508
cg06054593	0.00107581	2.14389e-13	5.39842e+06	0.548687
cg05288927	1.45631	0.424558	4.99539	0.550025
cg10141938	236.72	3.10457e-06	1.80496e+10	0.554944
cg08531917	0.1903	0.000764662	47.3593	0.555567
cg03147542	43.2023	0.000108666	1.71759e+07	0.566999
cg23401436	0.50776	0.049613	5.19662	0.567897
cg23254334	0.344613	0.00864988	13.7295	0.570956
cg18266620	3.01482e+13	2.73095e-34	3.3282e+60	0.574395
cg02868306	293.765	5.26886e-07	1.63789e+11	0.580224
cg04630161	2.1893	0.135891	35.2712	0.580575
cg15079326	36022.9	1.67842e-12	7.73138e+20	0.584492
cg02505409	8.11405e-05	1.75087e-19	3.76028e+10	0.584592
cg05827943	0.0372522	2.64714e-07	5242.37	0.586472
cg00189220	0.00432128	1.01756e-11	1.83512e+06	0.5912
cg02619135	50.8149	3.00785e-05	8.58472e+07	0.591336
cg20970875	1.58114	0.291742	8.56928	0.595195
cg01439568	0.806672	0.364488	1.7853	0.596086
cg16999661	3031.16	3.02015e-10	3.04222e+16	0.59969
cg06643102	2.93746e-06	4.12466e-27	2.09197e+15	0.603089
cg24963307	13.2647	0.000769958	228522	0.603457
cg05923062	2.25473e-08	1.92639e-37	2.63903e+21	0.606133
cg04676463	0.00296008	7.10975e-13	1.23241e+07	0.606398
cg11785509	4.36257e-09	3.26214e-41	5.83419e+23	0.61002
cg13823621	0.020296	6.30755e-09	65306.9	0.610206
cg14515250	3.21715e+10	8.42895e-31	1.22792e+51	0.61182
cg03547487	2.47525e-06	5.04463e-28	1.21453e+16	0.612444
cg07686248	37.7735	2.49786e-05	5.71224e+07	0.616913
cg15759616	3.20797	0.0322754	318.852	0.619364
cg20797216	0.686454	0.151318	3.11409	0.625812
cg01986630	1.4272	0.33234	6.12896	0.632361
cg02625315	3.64509	0.0179149	741.652	0.633431
cg04685747	1.59603	0.226675	11.2377	0.638724
cg06540811	2.17528	0.0840517	56.2969	0.639659
cg05072457	7.94183	0.00123324	51144	0.643307
cg07211050	0.00296296	5.26428e-14	1.66768e+08	0.644839
cg18112708	0.641048	0.0948292	4.33351	0.648363
cg02791851	0.788358	0.283546	2.19191	0.648538
cg05643120	82.9455	3.99702e-07	1.72127e+10	0.651143
cg24274982	6.22234e+07	9.33694e-27	4.14671e+41	0.651535
cg01913188	0.0315046	9.15785e-09	108381	0.652526
cg06088623	2.14371	0.0770312	59.6575	0.653186
cg06772063	0.528626	0.0324545	8.61039	0.654332
cg15262336	0.0173642	3.2982e-10	914186	0.654991
cg21923990	0.520374	0.0281222	9.629	0.660843
cg13341941	0.498885	0.0219758	11.3255	0.662479
cg06724108	2.05375	0.0796164	52.9775	0.664304
cg11245297	1.25642	0.441806	3.57305	0.668602
cg08886844	0.00106587	2.0868e-17	5.44415e+10	0.670858
cg07147350	1.1877	0.53533	2.63507	0.672234
cg18355146	1.39998	0.293355	6.68111	0.673058
cg10404601	0.732522	0.172266	3.11487	0.673409
cg26837043	1.22158	0.478158	3.12086	0.675781
cg07847428	48513.4	3.04623e-18	7.72611e+26	0.679123
cg00441918	0.792272	0.255718	2.45464	0.686523
cg19294256	2.4888	0.0295396	209.689	0.686904
cg14966220	0.000210104	2.70739e-22	163049672108481	0.687019
cg17695543	0.726577	0.15245	3.46287	0.688482
cg13705251	0.0453239	1.09451e-08	187687	0.690637
cg13168924	0.363776	0.00236805	55.8827	0.693821
cg16906204	1319.42	3.79382e-13	4.58869e+18	0.693934
cg17002899	2.05713	0.0553915	76.3973	0.695712
cg02892618	0.0442294	6.08263e-09	321610	0.698874
cg19708659	1.15794	0.548797	2.44322	0.700287
cg04865565	0.78451	0.219931	2.7984	0.708379
cg25947283	0.448437	0.00651882	30.8485	0.710261
cg06778680	0.0195094	1.0153e-11	3.74881e+07	0.718126
cg14156381	0.780606	0.202448	3.00989	0.719068
cg17364922	0.00312828	5.80423e-17	1.68603e+11	0.720713
cg24680248	0.833131	0.306208	2.26678	0.720725
cg15821095	1.22934	0.395149	3.82457	0.721419
cg14952000	1.47922e+08	1.02511e-37	2.13449e+53	0.722898
cg15413271	0.485199	0.00846261	27.8187	0.726279
cg08094098	19956.9	1.64885e-20	2.41549e+28	0.72637
cg13710816	0.0260626	3.1531e-11	2.15427e+07	0.727728
cg15035459	1.7007	0.0836447	34.5793	0.729695
cg17756521	0.782095	0.193381	3.16304	0.730285
cg02859443	23.7669	1.9564e-07	2.88727e+09	0.738694
cg01981760	0.231074	3.4298e-05	1556.8	0.744634
cg05764960	1.6184	0.0872642	30.0148	0.746602
cg06392242	0.576694	0.020182	16.4788	0.747602
cg06277481	1.36268	0.181854	10.211	0.763298
cg06348615	0.0594881	5.62751e-10	6.28847e+06	0.764668
cg07017153	1.1505	0.45722	2.89502	0.765872
cg23314506	6.0229	3.86367e-05	938883	0.768507
cg09598590	1.65584	0.0562054	48.7817	0.770157
cg17305638	0.497337	0.00438938	56.3505	0.772255
cg17793059	1.99127	0.0185363	213.915	0.772847
cg22247039	103569	2.26248e-30	4.74102e+39	0.776719
cg17865108	0.254605	1.98273e-05	3269.41	0.776851
cg06799250	2.37161	0.00576419	975.773	0.778578
cg16860587	25.642	3.6274e-09	1.81263e+11	0.779191
cg16783314	1.13832	0.458267	2.82755	0.780185
cg19646886	0.756845	0.106955	5.35568	0.780204
cg27444383	0.124296	5.32428e-08	290172	0.780473
cg02020019	0.000321316	7.29538e-29	1.4152e+21	0.781159
cg24803730	0.553516	0.00797847	38.4008	0.784517
cg10413281	22.3997	3.39202e-09	1.4792e+11	0.787545
cg10811474	0.522255	0.0044928	60.7082	0.788914
cg06018095	0.755713	0.093693	6.09547	0.792579
cg11010242	0.00286061	3.05603e-22	2.67769e+16	0.792721
cg14335894	0.821193	0.186666	3.61265	0.794378
cg02302035	1.87906	0.0154817	228.068	0.796699
cg03513471	1.19041	0.314583	4.50465	0.797408
cg08430972	0.848797	0.242507	2.97087	0.797586
cg16745616	1.52683	0.0601134	38.7801	0.797628
cg17470637	0.0145083	1.07911e-16	1.95059e+12	0.798702
cg04552106	0.872962	0.296794	2.56765	0.805045
cg00985258	13.7204	1.21658e-08	1.54735e+10	0.805481
cg21478984	0.706744	0.0442417	11.29	0.806071
cg08434396	0.844797	0.219173	3.25626	0.806456
cg23596986	0.885473	0.330747	2.37058	0.808714
cg02111433	1.11236	0.463145	2.6716	0.811737
cg00163199	0.697175	0.0357936	13.5793	0.8118
cg01331191	1.88497	0.0101843	348.879	0.811898
cg25273602	0.895216	0.358376	2.23623	0.812675
cg17241447	0.747991	0.0676349	8.27222	0.812809
cg18129628	1.12799	0.41226	3.08632	0.814579
cg05346899	0.451189	0.000570772	356.659	0.815162
cg09364756	2.00179	0.00572609	699.809	0.816335
cg25925896	0.848485	0.208983	3.44491	0.818229
cg22676763	3.28704	0.00011715	92229.1	0.819863
cg19597449	0.869894	0.258795	2.924	0.821715
cg17598724	7.62558	1.51925e-07	3.82752e+08	0.822325
cg21911849	11.2526	6.27898e-09	2.0166e+10	0.823795
cg24876164	1.10413	0.448906	2.7157	0.829211
cg08679011	0.897746	0.334728	2.40776	0.830315
cg26692097	0.285417	2.69266e-06	30253.7	0.831816
cg03375056	0.890346	0.303604	2.61101	0.832431
cg17780992	0.109375	1.07705e-10	1.11071e+08	0.834337
cg19062098	5.50574	3.95076e-07	7.67276e+07	0.838948
cg06836497	2.5275e-05	1.05803e-49	6.03788e+39	0.839104
cg26746331	12.7611	1.406e-10	1.15823e+12	0.843199
cg05967340	1.11183	0.380196	3.25139	0.846472
cg26278134	2.00349	0.0017079	2350.24	0.847185
cg06940838	0.871607	0.213903	3.5516	0.847961
cg18179002	0.835351	0.13139	5.311	0.848816
cg22417678	1.12549	0.332723	3.80713	0.849212
cg02219016	0.418576	4.7512e-05	3687.62	0.850945
cg02921434	1.09845	0.390328	3.09122	0.858824
cg21329628	2.24555	0.000241894	20845.9	0.862222
cg25976772	0.393132	8.60478e-06	17961.3	0.864584
cg02766594	3.55578	1.12699e-06	1.12189e+07	0.868039
cg27593688	11.394	3.32404e-12	3.90562e+13	0.86877
cg08703722	1.11703	0.29968	4.16366	0.869046
cg07376541	1.26984	0.0739669	21.8002	0.869188
cg21743830	0.84473	0.110653	6.44872	0.870749
cg22855988	1.07949	0.421578	2.76413	0.873321
cg11390645	10.8951	1.92202e-12	6.17599e+13	0.873352
cg20372956	2.79346	8.91478e-06	875335	0.873589
cg27554509	0.000329842	3.54113e-47	3.07234e+39	0.873817
cg05693561	20.0448	9.79823e-16	4.10067e+17	0.875676
cg23511072	0.865825	0.137566	5.4494	0.878003
cg12495954	1.8859	0.000511207	6957.29	0.879666
cg19057899	0.931137	0.36801	2.35596	0.880258
cg07420261	0.619674	0.00107472	357.298	0.882702
cg20311544	1.14913	0.177084	7.45699	0.88417
cg11854871	0.297785	2.38972e-08	3.71073e+06	0.884458
cg01985482	0.855516	0.10103	7.24449	0.886156
cg24145369	0.786712	0.0275239	22.4865	0.888474
cg01506766	2.21556	3.212e-05	152824	0.888706
cg22706980	0.8122	0.044051	14.9751	0.888748
cg24680863	197.215	8.51839e-32	4.56586e+35	0.892759
cg04744025	0.879572	0.130846	5.91268	0.89499
cg04560979	0.452089	3.36181e-06	60796	0.895175
cg10174797	0.699739	0.00320306	152.865	0.896634
cg06638433	1.06198	0.428116	2.63435	0.896775
cg12378831	0.312215	4.87761e-09	1.99848e+07	0.898995
cg09934056	1.14708	0.131795	9.9837	0.901077
cg24905248	0.887696	0.131135	6.0091	0.902829
cg03612258	27.3808	1.20349e-22	6.22944e+24	0.903991
cg04904530	13.6625	2.45853e-18	7.59246e+19	0.905488
cg13721560	1.58191	0.000780768	3205.11	0.906019
cg25875824	4.11176	1.55049e-11	1.0904e+12	0.916098
cg27081821	0.920941	0.194742	4.35516	0.917254
cg21378039	1.08132	0.243075	4.8103	0.918224
cg20388635	1.09148	0.198722	5.99497	0.91977
cg09733297	1.17657	0.0482781	28.674	0.920502
cg04744134	0.838524	0.0184272	38.1568	0.92796
cg26651810	1.03819	0.439262	2.45374	0.931946
cg07146173	38.2558	6.85617e-40	2.13458e+42	0.939316
cg27396403	0.919358	0.104841	8.06193	0.9395
cg07614064	0.813062	0.0032672	202.335	0.941391
cg10861925	0.0385776	2.99366e-40	4.97128e+36	0.942042
cg14484274	1.0268	0.44223	2.38407	0.95094
cg13971140	1.0659	0.138925	8.17814	0.951048
cg22622440	0.953203	0.184235	4.93172	0.954424
cg21735376	0.95598	0.190389	4.80015	0.956394
cg25041371	0.864644	0.000866795	862.497	0.967072
cg05444434	0.689945	5.36344e-09	8.87536e+07	0.968925
cg20340146	1.03997	0.126245	8.56693	0.970945
cg04846243	0.966052	0.13497	6.91457	0.972563
cg26392495	1.03667	0.119274	9.01026	0.973956
cg05368942	1.35582	5.30494e-09	3.46514e+08	0.975414
cg26385438	0.361085	1.50564e-33	8.6596e+31	0.978637
cg27215641	0.97482	0.102241	9.29448	0.982315
cg22713345	0.492097	6.7987e-34	3.56185e+32	0.985345
cg11075937	1.05227	0.00359869	307.689	0.985968
cg22332388	1.10791	7.08906e-06	173149	0.986601
cg26495864	1.10729	1.25321e-08	9.7836e+07	0.99129
cg23933032	0.892087	1.8125e-11	4.39073e+10	0.992747
cg03037622	0.99267	0.139327	7.07252	0.99414
cg26982104	0.994346	0.174186	5.67626	0.99491
cg19741073	0.997275	0.367227	2.70829	0.995728
cg16239628	1.00108	0.0735631	13.6231	0.999354

## Sheet: Table S6
Table S6: 204 DEGs (log2FC>1 and FDR<0.05) by comparing the two m6A modification patterns
id	logFC	AveExpr	t	P.Value	adj.P.Val	B
ATAD2	1.26225	5.87478	13.1998	6.94808e-35	4.2666e-32	68.4226
SPIN4	1.2553	6.37867	12.7064	9.91413e-33	3.46178e-30	63.5264
CCNE2	1.44699	3.9865	12.5827	3.38391e-32	1.00434e-29	62.3149
RMI1	1.00639	6.10442	11.8076	6.35889e-29	8.32641e-27	54.8782
FIGNL1	1.05483	5.18054	11.5707	6.02074e-28	6.51494e-26	52.6615
SMC4	1.04223	7.07942	11.4894	1.29373e-27	1.3165e-25	51.9074
BRIP1	1.28427	3.92987	11.2763	9.46219e-27	8.34171e-25	49.9459
DPY19L2P2	1.03453	2.80211	11.2686	1.01599e-26	8.82574e-25	49.8758
NCF4	-1.36911	5.53585	-11.127	3.76236e-26	2.97778e-24	48.5855
GMFG	-1.15862	7.19831	-11.1234	3.89024e-26	3.03848e-24	48.5525
FOLR2	-1.34182	7.50725	-10.6743	2.30203e-24	1.33009e-22	44.5322
AIF1	-1.26434	8.0305	-10.6086	4.14215e-24	2.29793e-22	43.9537
HCST	-1.1928	5.95791	-10.5783	5.4286e-24	2.94733e-22	43.6873
RNASE1	-1.38549	10.0299	-10.5372	7.82519e-24	4.18472e-22	43.3272
LGALS9	-1.03429	5.96207	-10.4799	1.30149e-23	6.66002e-22	42.8262
CYBA	-1.0293	7.40471	-10.464	1.49834e-23	7.50982e-22	42.6875
LAIR1	-1.1708	5.3522	-10.4484	1.72035e-23	8.53372e-22	42.5514
CENPF	1.19265	5.78162	10.3792	3.16811e-23	1.46539e-21	41.9502
VAMP8	-1.17691	7.98008	-10.3141	5.61178e-23	2.48594e-21	41.3873
FCER1G	-1.35868	8.20516	-10.3096	5.83763e-23	2.57318e-21	41.3485
KIF14	1.1409	4.76564	10.2905	6.90232e-23	2.98341e-21	41.1836
TYROBP	-1.18128	9.29458	-10.2298	1.1728e-22	4.91417e-21	40.6617
PTPN6	-1.00777	5.70783	-10.1204	3.03248e-22	1.18948e-20	39.7267
KLHL23	1.39502	3.87395	10.1113	3.28114e-22	1.28419e-20	39.6491
HMGN5	1.04506	4.63304	10.022	7.08548e-22	2.6342e-20	38.8915
CDCA7	1.17117	4.67368	9.97721	1.04098e-21	3.77552e-20	38.5129
PLTP	-1.53316	9.64629	-9.95671	1.24079e-21	4.41037e-20	38.3402
TOP2A	1.34402	7.39662	9.9548	1.2613e-21	4.47433e-20	38.324
DOK2	-1.0244	5.58432	-9.93152	1.53908e-21	5.37411e-20	38.1282
TRIM45	1.02471	3.70572	9.917	1.74235e-21	6.01312e-20	38.0062
BUB1	1.008	4.26177	9.87418	2.5098e-21	8.41706e-20	37.6471
LY86	-1.14051	5.68678	-9.83511	3.4983e-21	1.14518e-19	37.3204
S100A9	-1.595	6.93317	-9.81668	4.09037e-21	1.30774e-19	37.1666
CD4	-1.13899	6.30925	-9.80591	4.48097e-21	1.42241e-19	37.0769
EZH2	1.12965	5.83139	9.78415	5.38739e-21	1.68609e-19	36.8957
C1QA	-1.43481	10.0599	-9.77549	5.79647e-21	1.80461e-19	36.8237
CD14	-1.34122	9.60855	-9.75253	7.03695e-21	2.14212e-19	36.6329
FANCI	1.01583	5.31716	9.74678	7.38666e-21	2.2371e-19	36.5852
FERMT3	-1.1356	5.75202	-9.7429	7.63224e-21	2.29974e-19	36.5531
KIF15	1.21655	4.41574	9.70279	1.06985e-20	3.11704e-19	36.2209
PRC1	1.26868	7.35129	9.56869	3.28614e-20	8.73427e-19	35.1174
ZNF711	1.49382	4.09409	9.56669	3.34134e-20	8.85456e-19	35.101
MYBL1	1.08036	5.06052	9.44708	9.00527e-20	2.215e-18	34.1263
CENPE	1.10338	4.57646	9.3748	1.63253e-19	3.87627e-18	33.5416
RNASE6	-1.31016	6.81558	-9.32906	2.37467e-19	5.51345e-18	33.1733
HCK	-1.18933	6.09452	-9.31718	2.61693e-19	6.01321e-18	33.0778
SASH3	-1.14311	4.23494	-9.30757	2.83071e-19	6.46273e-18	33.0007
LAPTM5	-1.0949	9.35544	-9.29367	3.17076e-19	7.15652e-18	32.8892
C1QB	-1.42166	9.80906	-9.25917	4.19947e-19	9.27844e-18	32.6131
RASSF4	-1.01421	5.35289	-9.25532	4.33319e-19	9.55018e-18	32.5823
C1orf162	-1.19825	5.82456	-9.22625	5.48761e-19	1.1903e-17	32.3502
TMEM176A	-1.27046	7.68368	-9.21801	5.86702e-19	1.26796e-17	32.2845
CSF1R	-1.21348	7.78911	-9.16526	8.99084e-19	1.89478e-17	31.8651
KIF23	1.13809	5.22255	9.14905	1.0248e-18	2.13446e-17	31.7365
BUB1B	1.20961	6.04782	9.13158	1.17969e-18	2.43995e-17	31.5983
DEPDC1	1.20372	5.1281	9.13061	1.18894e-18	2.45623e-17	31.5906
KIF11	1.08666	5.67129	9.12083	1.28642e-18	2.63317e-17	31.5132
MS4A4A	-1.34638	7.15535	-9.10088	1.51026e-18	3.04238e-17	31.3556
CD209	-1.41502	5.15391	-9.08998	1.64845e-18	3.28729e-17	31.2696
STAB1	-1.0894	6.85301	-9.08776	1.67803e-18	3.3388e-17	31.2522
HLA-DMA	-1.22528	7.69306	-9.06507	2.01297e-18	3.96536e-17	31.0734
ASPM	1.1301	5.23461	9.05076	2.25729e-18	4.4125e-17	30.9609
NAV2	1.00836	5.43783	9.02991	2.66689e-18	5.14539e-17	30.7971
ZNF367	1.12851	6.21136	8.945	5.24363e-18	9.60684e-17	30.1332
FPR1	-1.22879	4.62006	-8.92811	5.99486e-18	1.08053e-16	30.0017
MS4A6A	-1.18114	7.09876	-8.84508	1.15489e-17	2.0006e-16	29.358
HCLS1	-1.08567	6.87507	-8.83922	1.20938e-17	2.09093e-16	29.3127
GGTA1P	-1.06703	6.62019	-8.77686	1.97265e-17	3.2739e-16	28.8325
FCGR1B	-1.2216	4.37378	-8.75126	2.40981e-17	3.95521e-16	28.636
ITGB2	-1.16675	6.86419	-8.75054	2.4233e-17	3.97368e-16	28.6305
IL32	-1.06958	6.91822	-8.72565	2.9426e-17	4.77683e-16	28.44
SIGLEC1	-1.23095	5.44758	-8.70264	3.51965e-17	5.64158e-16	28.2642
IL10RA	-1.16166	6.17224	-8.68921	3.90699e-17	6.22323e-16	28.1618
NUF2	1.14215	5.45057	8.62778	6.28825e-17	9.74597e-16	27.6948
C1QC	-1.22377	10.3182	-8.60091	7.73755e-17	1.17569e-15	27.4913
E2F7	1.15949	4.1047	8.57853	9.19288e-17	1.37223e-15	27.3223
NUSAP1	1.10144	7.54267	8.5741	9.51149e-17	1.41504e-15	27.2889
CTSC	-1.07492	7.62523	-8.5631	1.03509e-16	1.52818e-15	27.2059
CST7	-1.18657	4.00442	-8.53285	1.30548e-16	1.90558e-15	26.9782
ANLN	1.33063	6.97355	8.51594	1.48606e-16	2.14978e-15	26.8512
CSF2RB	-1.18815	4.70165	-8.50922	1.56445e-16	2.25038e-15	26.8007
CSTA	-1.28764	5.35701	-8.50736	1.58675e-16	2.27878e-15	26.7869
VSIG4	-1.37296	7.90428	-8.49911	1.6901e-16	2.41779e-15	26.725
HSD3B7	-1.14902	6.06095	-8.47564	2.02175e-16	2.85062e-15	26.5493
RAC2	-1.00953	6.60451	-8.46718	2.15627e-16	3.02115e-15	26.4861
C1R	-1.07811	9.3349	-8.46264	2.2322e-16	3.12018e-15	26.4521
KIF18B	1.02012	5.76719	8.43113	2.83677e-16	3.89794e-15	26.2171
F13A1	-1.52246	8.50008	-8.38187	4.12027e-16	5.51683e-15	25.8511
CFD	-1.80102	7.57983	-8.37209	4.43656e-16	5.9004e-15	25.7786
CORO1A	-1.05423	6.03192	-8.35738	4.95752e-16	6.52502e-15	25.6698
C8orf88	1.0711	6.17603	8.29833	7.73098e-16	9.89032e-15	25.2342
LILRB5	-1.00622	3.78766	-8.28931	8.27248e-16	1.05527e-14	25.1678
HLA-DMB	-1.01032	7.41195	-8.25532	1.06698e-15	1.33338e-14	24.9184
TMEM176B	-1.1843	8.33185	-8.25394	1.07806e-15	1.34628e-14	24.9083
CD53	-1.00761	6.81215	-8.20186	1.58957e-15	1.92304e-14	24.5278
MPEG1	-1.09508	7.18522	-8.18177	1.84546e-15	2.21306e-14	24.3815
GPRASP1	1.05787	4.33496	8.15446	2.25973e-15	2.68634e-14	24.1831
CD74	-1.04443	10.6206	-8.15279	2.2878e-15	2.71247e-14	24.171
CD163	-1.21697	7.83842	-8.09867	3.412e-15	3.91248e-14	23.7794
PLEK	-1.09484	6.18903	-8.05797	4.6024e-15	5.18403e-14	23.4863
PRF1	-1.02249	4.29587	-8.0163	6.24491e-15	6.8903e-14	23.1874
LRRC32	-1.26719	6.49462	-8.01161	6.46245e-15	7.11209e-14	23.1539
CCL4	-1.17382	5.43266	-7.98727	7.7189e-15	8.3912e-14	22.9799
CD52	-1.26994	5.72849	-7.92156	1.24427e-14	1.31579e-13	22.5124
C1S	-1.10775	9.47892	-7.91161	1.33717e-14	1.40315e-13	22.4419
CCL5	-1.39011	6.3677	-7.9085	1.3676e-14	1.43175e-13	22.4199
TTK	1.14798	5.0892	7.88794	1.58669e-14	1.64564e-13	22.2744
CLEC4G	-1.16359	2.6314	-7.88497	1.621e-14	1.6783e-13	22.2535
EVI2B	-1.04971	6.01004	-7.86569	1.86274e-14	1.90533e-13	22.1174
C2	-1.14189	5.88302	-7.86399	1.8857e-14	1.92771e-13	22.1054
IL2RG	-1.14545	4.47724	-7.85086	2.07257e-14	2.11267e-13	22.013
TIMD4	-1.15638	2.49601	-7.83489	2.32466e-14	2.3468e-13	21.9006
SELL	-1.04093	3.4703	-7.82027	2.58185e-14	2.59467e-13	21.7979
IL6	-1.4413	3.58448	-7.78785	3.25634e-14	3.21568e-13	21.5708
HOTAIR	1.25741	3.21723	7.76847	3.73967e-14	3.66516e-13	21.4354
PLAC9	-1.39167	6.07278	-7.7247	5.10683e-14	4.91581e-13	21.1306
KIF4A	1.1128	5.49272	7.64376	9.05339e-14	8.42775e-13	20.5705
SERPING1	-1.06894	9.20999	-7.60368	1.20003e-13	1.0976e-12	20.295
KIF20A	1.04647	6.23343	7.55778	1.65467e-13	1.48371e-12	19.9809
CXCL1	-1.43278	3.69314	-7.5062	2.36983e-13	2.08817e-12	19.6297
CCL8	-1.18991	6.01166	-7.42329	4.20422e-13	3.60814e-12	19.0695
SERPINA1	-1.10835	5.23111	-7.39976	4.94255e-13	4.21134e-12	18.9114
TNFSF13B	-1.01953	5.93471	-7.39167	5.22501e-13	4.43927e-12	18.8571
IFI27	-1.13814	8.41494	-7.37591	5.8209e-13	4.91973e-12	18.7516
DLGAP5	1.08557	5.45208	7.29839	9.87774e-13	8.12859e-12	18.2351
CD3D	-1.1579	4.70319	-7.29695	9.97473e-13	8.20462e-12	18.2256
TPX2	1.03587	7.32472	7.22121	1.66484e-12	1.33247e-11	17.7254
LYVE1	-1.50929	5.70232	-7.1589	2.52942e-12	1.97043e-11	17.3172
THY1	-1.02391	8.07556	-7.15598	2.5792e-12	2.00744e-11	17.2982
S100A8	-1.3324	4.85964	-7.13413	2.98459e-12	2.29291e-11	17.1557
AKR1C1	-1.08779	5.13329	-7.11221	3.45376e-12	2.62503e-11	17.0133
FCGR2B	-1.07376	4.60757	-7.1094	3.51903e-12	2.67136e-11	16.995
C3	-1.81285	7.4815	-7.10852	3.53954e-12	2.68451e-11	16.9893
RARRES1	-1.41007	5.16609	-7.08555	4.12307e-12	3.08892e-11	16.8404
MRC1	-1.09326	7.76756	-7.07917	4.30142e-12	3.21712e-11	16.7991
BCL2A1	-1.15722	3.98527	-7.07856	4.31863e-12	3.22728e-11	16.7952
NCAM1	1.17721	4.4694	7.06567	4.70356e-12	3.49441e-11	16.7119
MEDAG	-1.1913	6.4696	-7.01658	6.50368e-12	4.74273e-11	16.3959
ALOX5AP	-1.04767	6.47122	-6.98539	7.9832e-12	5.75799e-11	16.196
PLAUR	-1.02826	6.59193	-6.97796	8.38143e-12	6.033e-11	16.1486
SLAMF8	-1.04612	5.05207	-6.9652	9.1121e-12	6.51942e-11	16.0671
IGFBP6	-1.27636	8.08089	-6.96099	9.36644e-12	6.69064e-11	16.0402
RCN3	-1.00014	7.93321	-6.88633	1.52308e-11	1.05414e-10	15.5663
ARL4C	-1.04201	7.41684	-6.85106	1.9135e-11	1.30708e-10	15.3439
ACKR1	-1.21828	4.02261	-6.84116	2.03978e-11	1.38643e-10	15.2817
GZMA	-1.1669	5.07899	-6.77558	3.10854e-11	2.05381e-10	14.8713
CCL13	-1.35393	4.52047	-6.65328	6.76003e-11	4.30861e-10	14.1149
PLA2G2A	-2.11701	5.46789	-6.6421	7.25322e-11	4.61305e-10	14.0464
TPSB2	-1.36179	4.51509	-6.61852	8.41255e-11	5.30303e-10	13.9021
FAM83D	1.05898	6.36506	6.60816	8.97735e-11	5.65107e-10	13.8388
GZMK	-1.18698	3.90205	-6.60516	9.14795e-11	5.75235e-10	13.8205
TPSAB1	-1.2607	4.42515	-6.58951	1.009e-10	6.31572e-10	13.7252
PLAU	-1.0202	7.59187	-6.46644	2.16614e-10	1.29663e-09	12.9822
IL17RD	1.06791	4.78306	6.45763	2.28694e-10	1.36526e-09	12.9294
C3orf70	1.06613	4.26187	6.44435	2.48141e-10	1.4769e-09	12.8501
MARCO	-1.2453	4.10955	-6.41154	3.03423e-10	1.79335e-09	12.6546
S100A4	-1.0565	10.54	-6.34764	4.4783e-10	2.58774e-09	12.2764
ITGA8	1.2776	4.12789	6.33467	4.8445e-10	2.78473e-09	12.2
CCL18	-1.4422	4.16238	-6.30629	5.75152e-10	3.26812e-09	12.0334
SERPINF1	-1.03854	9.98425	-6.24911	8.111e-10	4.51659e-09	11.6996
CD2	-1.04362	4.44054	-6.21478	9.95767e-10	5.46628e-09	11.5005
MYH10	1.00086	7.47819	6.20132	1.07892e-09	5.89005e-09	11.4227
COL4A5	1.13689	3.56113	6.16351	1.35042e-09	7.26972e-09	11.2049
ANPEP	-1.15626	5.3838	-6.03049	2.94755e-09	1.5196e-08	10.4481
CD248	-1.04341	8.61281	-5.84057	8.76625e-09	4.20893e-08	9.39261
HTRA3	-1.07668	6.93185	-5.8403	8.77958e-09	4.2142e-08	9.39114
CXCL13	-1.17147	3.48272	-5.78013	1.23248e-08	5.79866e-08	9.06304
CCL19	-1.0397	3.35606	-5.76484	1.34281e-08	6.2829e-08	8.98013
EFEMP1	-1.14913	7.46973	-5.72207	1.70499e-08	7.84355e-08	8.74927
PTGES	-1.05602	6.1252	-5.71865	1.73777e-08	7.99024e-08	8.73086
PEG10	1.09517	5.60676	5.71363	1.78694e-08	8.20571e-08	8.7039
IGLL5	-1.01834	2.8413	-5.6392	2.69659e-08	1.21757e-07	8.30634
CCL21	-1.03401	3.38903	-5.61651	3.05426e-08	1.36796e-07	8.18606
ADAMDEC1	-1.09132	3.57194	-5.59209	3.49082e-08	1.54985e-07	8.05707
PTX3	-1.22012	6.87205	-5.55753	4.21364e-08	1.84728e-07	7.87542
CPA3	-1.23266	4.45048	-5.53526	4.75425e-08	2.07356e-07	7.75894
SBSPON	1.17641	3.64939	5.50355	5.6424e-08	2.43883e-07	7.59372
CAP2	1.08013	4.56907	5.4693	6.7822e-08	2.9054e-07	7.41629
LUM	-1.22754	9.81449	-5.43205	8.27589e-08	3.50314e-07	7.22441
IGKC	-1.39416	6.23621	-5.43008	8.36327e-08	3.53356e-07	7.21429
ACP5	-1.00739	5.22843	-5.39185	1.02456e-07	4.27792e-07	7.01868
DCN	-1.20537	9.7284	-5.37307	1.13153e-07	4.68937e-07	6.92302
TNFAIP6	-1.10204	6.34691	-5.27992	1.84356e-07	7.44278e-07	6.4531
SYNM	1.08776	6.1996	5.17515	3.16478e-07	1.23756e-06	5.93346
RBM24	1.12261	3.93194	5.14604	3.67151e-07	1.42197e-06	5.79076
PPP1R12B	1.06304	4.63011	5.05718	5.75224e-07	2.1675e-06	5.35967
FBLN2	-1.00528	7.34893	-4.97	8.87812e-07	3.26926e-06	4.94345
IGLV1-44	-1.11128	4.54965	-4.93678	1.04575e-06	3.8091e-06	4.78656
IGHM	-1.13544	4.72804	-4.89625	1.27533e-06	4.57517e-06	4.59647
MYOCD	1.09047	2.89155	4.82598	1.79313e-06	6.31194e-06	4.27036
PCP4	1.23805	3.3105	4.67295	3.71214e-06	1.24587e-05	3.57514
CXCL10	-1.00174	6.3078	-4.55193	6.50734e-06	2.10619e-05	3.04001
FABP4	-1.12988	5.98629	-4.47452	9.25669e-06	2.92379e-05	2.70461
DPT	-1.10323	7.51593	-4.42841	1.13914e-05	3.56142e-05	2.50733
APOD	-1.02642	5.75501	-4.42706	1.14605e-05	3.58175e-05	2.50159
TCEAL2	1.02828	3.4255	4.3682	1.48952e-05	4.58046e-05	2.25263
SCARA5	-1.20176	5.16466	-4.29141	2.08747e-05	6.26875e-05	1.93252
MYH11	1.19611	5.12368	4.01241	6.81552e-05	0.00018791	0.814396
CXCL14	-1.11363	4.68464	-3.9961	7.28846e-05	0.000199866	0.751214
MMP9	-1.02769	6.84706	-3.98377	7.66646e-05	0.000209265	0.703612
SFRP4	-1.03069	6.74142	-3.95985	8.45337e-05	0.000229129	0.611665
SFRP2	-1.03131	7.63369	-3.93216	9.45989e-05	0.000254243	0.505873
IGLC1	-1.25747	3.91312	-3.41395	0.000685984	0.0015954	-1.34319
DES	1.02488	5.84094	3.34598	0.000874144	0.00199293	-1.56721

## Sheet: Table S7
Table S7: prognosis-related genes were identified by univariate Cox regression								Table S7: prognosis-related genes were identified by multivariate Cox regression
gene	HR	HR.95L	HR.95H	pvalue				gene	HR	HR.95L	HR.95H	pvalue
ATAD2	1.34016	1.20908	1.48545	2.47321e-08				PLA2G2A	1.15737	1.06727	1.25507	0.00040858
SPIN4	1.23144	1.11096	1.36498	7.39578e-05				PRF1	0.599398	0.448951	0.80026	0.000518457
CCNE2	1.24031	1.14307	1.34583	2.34282e-07				RASSF4	0.664736	0.488934	0.90375	0.00916805
RMI1	1.30141	1.15383	1.46786	1.78659e-05				AIF1	2.06558	1.19658	3.56566	0.00920726
FIGNL1	1.16933	1.04441	1.30919	0.00665163				ITGA8	1.17312	1.03747	1.32651	0.0108741
SMC4	1.29893	1.15521	1.46053	1.2328e-05				ATAD2	1.57012	1.09233	2.25691	0.0148094
BRIP1	1.19116	1.09151	1.29991	8.69819e-05				CSF2RB	1.45715	1.076	1.9733	0.0149552
DPY19L2P2	1.14832	1.03781	1.27059	0.00738945				CDCA7	1.24648	1.04297	1.4897	0.0154105
NCF4	0.888789	0.818134	0.965547	0.00527817				PRC1	0.609446	0.405308	0.9164	0.0173385
FOLR2	0.879807	0.812574	0.952603	0.00159331				SPIN4	1.34332	1.04051	1.73426	0.0235351
AIF1	0.914933	0.838883	0.997877	0.0446465				FAM83D	0.791381	0.64527	0.970575	0.0246557
HCST	0.900005	0.820913	0.986718	0.0247769				HSD3B7	1.21686	1.02336	1.44696	0.026333
RNASE1	0.880235	0.817427	0.947869	0.000731599				TPX2	1.54592	1.04642	2.28386	0.0286813
LGALS9	0.831359	0.749598	0.922039	0.000471116				PCP4	1.11878	1.0105	1.23867	0.030695
LAIR1	0.883646	0.806291	0.968422	0.00813418				FIGNL1	0.775614	0.60096	1.00103	0.0509304
CENPF	1.22111	1.11314	1.33955	2.34412e-05				PLEK	0.801666	0.641168	1.00234	0.0524445
VAMP8	0.888472	0.811537	0.972701	0.0104996				C1QA	1.50106	0.992565	2.27006	0.0542793
KIF14	1.23704	1.12594	1.35911	9.40763e-06				GGTA1P	0.683605	0.457753	1.02089	0.0630386
PTPN6	0.869625	0.782719	0.96618	0.00931077				TTK	1.31042	0.984453	1.74432	0.0639409
KLHL23	1.10123	1.02826	1.17938	0.00583887				C1S	0.792104	0.61772	1.01572	0.0662022
HMGN5	1.11055	1.00746	1.22419	0.0349057				CPA3	0.810928	0.647843	1.01507	0.0673371
CDCA7	1.24857	1.14091	1.36639	1.39776e-06				KIF11	0.73422	0.525725	1.0254	0.0698662
PLTP	0.904792	0.847193	0.966306	0.00287059				LAIR1	0.68112	0.441563	1.05064	0.0824651
TOP2A	1.20669	1.10948	1.31242	1.1638e-05				IGLV1-44	1.16484	0.97509	1.39152	0.0925874
DOK2	0.901779	0.813638	0.999469	0.0488276				BRIP1	0.790982	0.598232	1.04584	0.0998736
TRIM45	1.1835	1.07642	1.30124	0.000498207				CD248	0.881252	0.757852	1.02475	0.100514
BUB1	1.25303	1.13238	1.38653	1.26081e-05				LRRC32	1.11761	0.975524	1.28039	0.108985
LY86	0.908072	0.829114	0.994549	0.0377338				C3	0.907569	0.805705	1.02231	0.110336
CD4	0.887454	0.812123	0.969774	0.00833663				CSF1R	1.5041	0.908949	2.48892	0.112182
EZH2	1.18249	1.07934	1.29549	0.000318865				S100A4	0.884053	0.758854	1.02991	0.113713
C1QA	0.93312	0.870998	0.999671	0.0489173				APOD	0.922037	0.833717	1.01971	0.114111
CD14	0.918508	0.853368	0.98862	0.023518				KIF4A	1.30978	0.914832	1.87524	0.140531
FANCI	1.25207	1.13209	1.38477	1.22076e-05				VAMP8	0.76785	0.539903	1.09204	0.141559
FERMT3	0.898106	0.822314	0.980885	0.0168934				LYVE1	1.12721	0.952514	1.33394	0.163404
KIF15	1.19918	1.10247	1.30437	2.29567e-05				HTRA3	0.904586	0.781826	1.04662	0.17779
PRC1	1.16904	1.07469	1.27168	0.000275201				NUF2	1.22545	0.908494	1.65298	0.183035
ZNF711	1.08418	1.01335	1.15996	0.0190403				IGLL5	0.87284	0.713672	1.06751	0.185501
MYBL1	1.2108	1.10854	1.32248	2.14803e-05				CENPF	0.755107	0.496123	1.14928	0.189954
CENPE	1.21325	1.10548	1.33153	4.64703e-05				MEDAG	0.892697	0.752506	1.05901	0.192839
SASH3	0.908052	0.832689	0.990236	0.0291154				C8orf88	1.138	0.934393	1.38597	0.198695
RASSF4	0.89003	0.808786	0.979436	0.0170598				CXCL10	0.91023	0.779833	1.06243	0.233146
TMEM176A	0.852907	0.794387	0.915739	1.14857e-05				NAV2	1.13297	0.920913	1.39385	0.237711
CSF1R	0.920649	0.851071	0.995915	0.039202				CFD	0.919296	0.796572	1.06093	0.24974
KIF23	1.19518	1.09541	1.30403	6.09922e-05				SASH3	1.25754	0.840216	1.88213	0.265371
BUB1B	1.20198	1.10441	1.30816	2.05023e-05				SFRP4	0.956466	0.884113	1.03474	0.267415
DEPDC1	1.21914	1.12304	1.32346	2.24701e-06				HMGN5	0.897695	0.741077	1.08741	0.269905
KIF11	1.17982	1.07915	1.28988	0.000279165				TRIM45	0.863732	0.665751	1.12059	0.2701
CD209	0.896929	0.83756	0.960507	0.00185092				CD52	1.17532	0.881979	1.56621	0.270164
HLA-DMA	0.91589	0.847966	0.989254	0.0254317				GZMA	1.14483	0.895892	1.46294	0.279612
ASPM	1.17778	1.07908	1.28551	0.000248143				AKR1C1	0.925665	0.8045	1.06508	0.280528
NAV2	1.16987	1.06571	1.28421	0.000975681				DOK2	1.26722	0.821256	1.95536	0.284554
ZNF367	1.14122	1.05113	1.23904	0.00164153				SMC4	1.2159	0.845657	1.74825	0.291366
MS4A6A	0.903549	0.83485	0.977902	0.0119433				CD14	0.783875	0.493973	1.24392	0.301347
GGTA1P	0.834893	0.766481	0.909411	3.51982e-05				CCL18	0.942919	0.842327	1.05553	0.307196
ITGB2	0.92053	0.852085	0.994473	0.0356789				BUB1	0.833667	0.585341	1.18734	0.313333
IL32	0.890532	0.818055	0.969431	0.00743355				CCL4	1.10744	0.904643	1.3557	0.322716
SIGLEC1	0.884122	0.819955	0.953311	0.00135649				KIF20A	1.17479	0.852282	1.61935	0.325207
IL10RA	0.890918	0.825283	0.961773	0.003094				MPEG1	0.821072	0.551851	1.22163	0.330814
NUF2	1.22002	1.1201	1.32885	5.07813e-06				EFEMP1	1.05214	0.948573	1.167	0.336395
E2F7	1.16963	1.08409	1.26191	5.25767e-05				TNFAIP6	1.06827	0.933105	1.22302	0.338653
NUSAP1	1.1897	1.08993	1.2986	0.000101519				ITGB2	0.802127	0.509823	1.26202	0.340315
ANLN	1.14009	1.06146	1.22456	0.000323573				FANCI	1.21803	0.809014	1.83383	0.344778
CSF2RB	0.904235	0.837535	0.976246	0.0100272				DPY19L2P2	0.903498	0.72979	1.11855	0.351576
HSD3B7	0.892881	0.825175	0.966142	0.00486158				C1R	1.14094	0.863877	1.50685	0.352896
C1R	0.840674	0.780225	0.905808	5.15643e-06				MYOCD	0.93412	0.808766	1.0789	0.353937
KIF18B	1.20655	1.10112	1.32207	5.70023e-05				PTPN6	1.23623	0.784091	1.94908	0.361296
F13A1	0.916339	0.866037	0.969562	0.00242122				DEPDC1	0.852349	0.602525	1.20576	0.366677
CFD	0.86224	0.818047	0.908821	3.36103e-08				E2F7	0.914543	0.741051	1.12865	0.40522
C8orf88	1.20232	1.10694	1.30592	1.24672e-05				SERPINF1	0.947301	0.832871	1.07745	0.409812
LILRB5	0.875957	0.799816	0.959347	0.00431063				LY86	1.17758	0.798027	1.73767	0.410252
TMEM176B	0.873426	0.815408	0.935572	0.000113857				SERPING1	0.934197	0.790895	1.10346	0.423036
MPEG1	0.886128	0.820791	0.956667	0.00197765				IL32	0.925042	0.76437	1.11949	0.423462
PLEK	0.904589	0.836254	0.978509	0.0123475				TIMD4	0.941782	0.807401	1.09853	0.445098
PRF1	0.882461	0.806243	0.965884	0.0066652				KLHL23	1.09588	0.85977	1.39684	0.459567
LRRC32	0.914428	0.854704	0.978326	0.00943651				TMEM176A	0.840391	0.524415	1.34675	0.469863
CCL4	0.925105	0.859576	0.99563	0.03782				IFI27	1.05727	0.904964	1.2352	0.48287
CD52	0.90129	0.841318	0.965537	0.00309421				LILRB5	0.902931	0.677331	1.20367	0.486343
C1S	0.821281	0.770558	0.875343	1.41938e-09				CXCL14	1.02991	0.945734	1.12157	0.49814
CCL5	0.917368	0.860892	0.977549	0.00780518				MYH11	0.949783	0.815453	1.10624	0.507837
TTK	1.19759	1.11031	1.29174	3.01051e-06				ASPM	0.881098	0.594498	1.30586	0.52831
IL2RG	0.906126	0.840206	0.977218	0.0105281				IGHM	0.946464	0.79634	1.12489	0.532354
TIMD4	0.879938	0.804812	0.962077	0.00496923				PLTP	1.0685	0.864141	1.32118	0.540708
SELL	0.89308	0.818245	0.97476	0.0113256				IL2RG	1.14168	0.743295	1.7536	0.545091
IL6	0.923362	0.867974	0.982283	0.0115257				PLAC9	1.04983	0.889097	1.23963	0.566257
PLAC9	0.862563	0.812182	0.916068	1.4726e-06				RARRES1	0.9691	0.862341	1.08908	0.598145
KIF4A	1.18675	1.09825	1.28238	1.49169e-05				F13A1	1.06313	0.839432	1.34645	0.611531
SERPING1	0.820928	0.765907	0.879902	2.48065e-08				ZNF367	0.928174	0.690508	1.24764	0.621385
KIF20A	1.17019	1.07865	1.26949	0.000155719				CAP2	0.960591	0.808557	1.14121	0.647406
CXCL1	0.912974	0.859339	0.969956	0.0032037				DCN	1.04017	0.876323	1.23465	0.652476
CCL8	0.893861	0.836072	0.955645	0.00100048				GZMK	0.933598	0.692252	1.25909	0.652528
IFI27	0.91887	0.856328	0.98598	0.0186452				ANLN	0.926589	0.660343	1.30019	0.659112
DLGAP5	1.20975	1.11965	1.30712	1.42446e-06				LGALS9	0.927378	0.657941	1.30715	0.666825
CD3D	0.919967	0.856918	0.987655	0.0212855				MYBL1	1.04628	0.844836	1.29576	0.678393
TPX2	1.21062	1.11355	1.31615	7.39324e-06				TPSAB1	1.07144	0.771321	1.48835	0.680683
LYVE1	0.92675	0.879262	0.976803	0.00458962				RNASE1	0.943668	0.711059	1.25237	0.688029
AKR1C1	0.850773	0.790474	0.915672	1.64173e-05				ACKR1	0.974005	0.854389	1.11037	0.693597
C3	0.89414	0.856175	0.933789	4.31363e-07				`HLA-DMA`	0.931934	0.64961	1.33696	0.701834
RARRES1	0.89633	0.845554	0.950155	0.000234684				CD209	1.065	0.769745	1.4735	0.703836
MEDAG	0.828719	0.776682	0.884241	1.36115e-08				FERMT3	0.9284	0.629505	1.36921	0.707829
IGFBP6	0.879936	0.829912	0.932975	1.84241e-05				IL6	0.975612	0.855658	1.11238	0.712229
ACKR1	0.862068	0.808231	0.919491	6.4514e-06				RMI1	1.0707	0.744576	1.53966	0.712441
GZMA	0.927974	0.869144	0.990785	0.0252865				TMEM176B	0.918565	0.568501	1.48419	0.728608
PLA2G2A	0.928051	0.894335	0.963038	7.66369e-05				NUSAP1	0.922394	0.574856	1.48004	0.737742
TPSB2	0.864561	0.816435	0.915524	6.35156e-07				SBSPON	1.02638	0.878823	1.19872	0.742275
FAM83D	1.13732	1.06348	1.21628	0.000171982				IL10RA	1.07348	0.699091	1.64838	0.7459
GZMK	0.927174	0.869558	0.988607	0.0208873				IGKC	0.972824	0.820019	1.1541	0.751985
TPSAB1	0.852645	0.801943	0.906553	3.46101e-07				IGFBP6	0.978104	0.846871	1.12967	0.763272
S100A4	0.879212	0.823415	0.93879	0.00011903				CENPE	0.948151	0.670353	1.34107	0.763434
ITGA8	1.11361	1.05921	1.17079	2.53981e-05				CCNE2	1.04217	0.781121	1.39047	0.778871
CCL18	0.948075	0.901667	0.996871	0.0373115				SIGLEC1	1.05942	0.707567	1.58624	0.77926
SERPINF1	0.909324	0.858978	0.962621	0.00107219				RBM24	0.977774	0.830353	1.15137	0.787504
CD2	0.922693	0.861207	0.988568	0.0222113				FOLR2	0.944129	0.605946	1.47105	0.799422
CD248	0.886764	0.838218	0.938122	2.86925e-05				KIF15	1.03771	0.775207	1.38911	0.803532
HTRA3	0.907214	0.855385	0.962184	0.0011773				TPSB2	0.972044	0.776032	1.21757	0.805092
CCL19	0.907072	0.847233	0.971137	0.00509313				CD2	0.94606	0.608232	1.47153	0.805669
EFEMP1	0.911331	0.864557	0.960635	0.000552535				TCEAL2	1.01121	0.921139	1.11009	0.814844
PTGES	0.901127	0.849023	0.956429	0.00061265				KIF14	0.953885	0.626667	1.45196	0.825674
IGLL5	0.903692	0.83896	0.973418	0.00757545				CCL8	1.02132	0.841499	1.23956	0.83095
CPA3	0.872411	0.826914	0.920411	5.88584e-07				DLGAP5	0.965579	0.69498	1.34154	0.834628
SBSPON	1.08023	1.03016	1.13273	0.00143829				CD3D	1.0464	0.669771	1.6348	0.842088
CAP2	1.06324	1.00848	1.12098	0.023029				NCF4	1.05392	0.624901	1.77747	0.843891
LUM	0.939407	0.900429	0.980073	0.00384145				EZH2	1.02439	0.791057	1.32655	0.855011
IGKC	0.941072	0.899102	0.985002	0.00907621				ZNF711	1.01373	0.866351	1.18618	0.864899
DCN	0.911485	0.875514	0.948934	6.43684e-06				MS4A6A	0.947813	0.488011	1.84084	0.874258
TNFAIP6	0.942771	0.896605	0.991315	0.0214221				CXCL1	1.00864	0.895395	1.1362	0.887453
RBM24	1.07713	1.02763	1.12902	0.00196614				TOP2A	1.02888	0.689184	1.536	0.889266
FBLN2	0.881594	0.835848	0.929845	3.56172e-06				DPT	1.00588	0.924902	1.09395	0.891066
IGLV1-44	0.943064	0.894997	0.993713	0.0280732				CD4	1.03177	0.65239	1.63178	0.893611
IGHM	0.919531	0.872195	0.969436	0.00186373				KIF23	0.975776	0.675392	1.40976	0.89607
MYOCD	1.04812	1.00176	1.09662	0.0417433				CCL19	1.00853	0.887573	1.14597	0.896306
PCP4	1.05579	1.01679	1.09628	0.00469757				KIF18B	1.0263	0.693415	1.51899	0.896751
CXCL10	0.938328	0.892368	0.986655	0.0129816				SCARA5	0.992746	0.886491	1.11174	0.899692
FABP4	0.911617	0.870618	0.954546	8.10283e-05				FABP4	0.9957	0.912701	1.08625	0.922688
DPT	0.912715	0.873712	0.953459	4.15274e-05				CCL5	1.01356	0.769865	1.3344	0.92352
APOD	0.897789	0.852575	0.945401	4.32219e-05				PTGES	0.994962	0.879963	1.12499	0.935757
TCEAL2	1.08035	1.03468	1.12804	0.000453207				SELL	0.9921	0.810344	1.21462	0.938767
SCARA5	0.885871	0.84768	0.925784	7.06055e-08				LUM	1.00543	0.86667	1.16639	0.943075
MYH11	1.03731	1.001	1.07493	0.0438973				SFRP2	0.997638	0.926071	1.07474	0.95036
CXCL14	0.940639	0.901952	0.980987	0.00429281				FBLN2	1.00397	0.880197	1.14516	0.952897
SFRP4	0.941737	0.902092	0.983124	0.00622692				BUB1B	0.985914	0.608768	1.59671	0.954012
SFRP2	0.938378	0.900392	0.977968	0.00255611				HCST	1.00708	0.673763	1.50529	0.972564
